# Supplementary material for: Exploratory Room-Level Acoustic Soundscape Monitoring of Cough-like Events Under Standard and Ventilation-Restricted Pig-Housing Conditions Using Audio Spectrogram Transformer
Source: Animals (Basel). 2026 Jul 22;16(14):2275. doi: 10.3390/ani16142275 (PMC13406075; doi:10.3390/ani16142275)
Supplement: Supplementary file 1 [file animals-16-02275-s001.zip]

Archive with 1 entries (1 files):
- animals-4288421-supplementary.xls
