# Supplementary material for: Exploratory Room-Level Acoustic Soundscape Monitoring of Cough-like Events Under Standard and Ventilation-Restricted Pig-Housing Conditions Using Audio Spectrogram Transformer
Source: Animals (Basel). 2026 Jul 22;16(14):2275. doi: 10.3390/ani16142275 (PMC13406075; doi:10.3390/ani16142275)
Supplement: Supplementary file 1 [file animals-16-02275-s001.zip › animals-4288421-supplementary.xls]

## Sheet: Performance
Group	Pen	Week	BW	ADG	ADFI	FCR
1	1	0	27.8
1	1	1	37.2667	1.35238	2.2381	1.65493
1	1	2	46.9833	1.3881	1.81429	1.30703
1	1	3	51.7833	0.685714	1.87381	2.73264
1	1	4	54.3667	0.369048	2.4881	6.74194
1	2	0	28.6333
1	2	1	38.1667	1.3619	2.28571	1.67832
1	2	2	41.8167	0.521429	1.35476	2.59817
1	2	3	47.3667	0.792857	1.97381	2.48949
1	2	4	55.9	1.21905	2.92857	2.40234
1	3	0	29.2143
1	3	1	38.4286	1.31633	2.25714	1.71473
1	3	2	46.4429	1.1449	1.79592	1.56863
1	3	3	51.5857	0.734694	1.88163	2.56111
1	3	4	55.8714	0.612245	2.45918	4.01667
1	4	0	29.5571
1	4	1	38.8286	1.32449	2.27347	1.71649
1	4	2	41.6429	0.402041	1.36735	3.40102
1	4	3	47.4286	0.826531	1.96939	2.38272
1	4	4	56.8143	1.34082	2.93878	2.19178
2	5	0	32.5167
2	5	1	38.3	0.82619	1.69048	2.04611
2	5	2	40.33	0.29	1.61905	5.58292
2	5	3	42.65	0.331429	1.24762	3.76437
2	5	4	45.8667	0.459524	1.64286	3.57513
2	6	0	27.3667
2	6	1	33.0667	0.814286	1.67619	2.05848
2	6	2	38.0333	0.709524	1.85714	2.61745
2	6	3	42.9833	0.707143	1.28571	1.81818
2	6	4	46.7	0.530952	1.33333	2.51121
2	7	0	29.7286
2	7	1	36.0143	0.897959	1.53061	1.70455
2	7	2	41.9429	0.846939	1.81633	2.14458
2	7	3	44.07	0.303878	1.1898	3.91538
2	7	4	48.3429	0.610408	1.59184	2.60782
2	8	0	28.4
2	8	1	37.3571	1.27959	1.81633	1.41946
2	8	2	40.6714	0.473469	1.69388	3.57759
2	8	3	45.5429	0.695918	1.35714	1.95015
2	8	4	48.3714	0.404082	1.40816	3.48485

## Sheet: Performance Ovrl
Group	Pen	Initial_BW	Overall_BWG	Overall_ADG	Overall_ADFI	Overall_FCR
1	1	27.8	26.5667	0.94881	2.10357	2.21706
1	2	28.6333	27.2667	0.97381	2.13571	2.19315
1	3	29.2143	26.6571	0.952041	2.09847	2.20418
1	4	29.5571	27.2571	0.973469	2.13724	2.19549
2	5	32.5167	13.35	0.476786	1.55	3.25094
2	6	27.3667	19.3333	0.690476	1.5381	2.22759
2	7	29.7286	18.6143	0.664796	1.53214	2.30468
2	8	28.4	19.9714	0.713265	1.56888	2.19957

## Sheet: Count per day
Day	Group	Event	Group_normalized_count	Overall_count	Overall_time(s)	Group_normalized_time(s)
1	Control	Coughing	22.7692	592	355.2	13.6615
1	Treatment	Coughing	54.3462	1413	847.8	32.6077
1	Control	Sneezing	27.1538	706	423.6	16.2923
1	Treatment	Sneezing	39.2692	1021	612.6	23.5615
1	Control	Aggressive	85.5385	2224	1334.4	51.3231
1	Treatment	Aggressive	237.077	6164	3698.4	142.246
1	Control	Normal	165.115	4293	2575.8	99.0692
1	Treatment	Normal	83.0769	2160	1296	49.8462
2	Control	Coughing	20	520	312	12
2	Treatment	Coughing	41.7692	1086	651.6	25.0615
2	Control	Sneezing	37.4615	974	584.4	22.4769
2	Treatment	Sneezing	86.4231	2247	1348.2	51.8538
2	Control	Aggressive	106.577	2771	1662.6	63.9462
2	Treatment	Aggressive	205.808	5351	3210.6	123.485
2	Control	Normal	69.7692	1814	1088.4	41.8615
2	Treatment	Normal	73.8077	1919	1151.4	44.2846
3	Control	Coughing	26.6538	693	415.8	15.9923
3	Treatment	Coughing	49.4615	1286	771.6	29.6769
3	Control	Sneezing	51.0385	1327	796.2	30.6231
3	Treatment	Sneezing	65.8077	1711	1026.6	39.4846
3	Control	Aggressive	129.846	3376	2025.6	77.9077
3	Treatment	Aggressive	209.269	5441	3264.6	125.562
3	Control	Normal	71.8846	1869	1121.4	43.1308
3	Treatment	Normal	96.7308	2515	1509	58.0385
4	Control	Coughing	22.5	585	351	13.5
4	Treatment	Coughing	59.4231	1545	927	35.6538
4	Control	Sneezing	24.0769	626	375.6	14.4462
4	Treatment	Sneezing	57.9231	1506	903.6	34.7538
4	Control	Aggressive	71.5385	1860	1116	42.9231
4	Treatment	Aggressive	254.038	6605	3963	152.423
4	Control	Normal	41.0769	1068	640.8	24.6462
4	Treatment	Normal	101.846	2648	1588.8	61.1077
5	Control	Coughing	20.0769	522	313.2	12.0462
5	Treatment	Coughing	36	936	561.6	21.6
5	Control	Sneezing	15.3462	399	239.4	9.20769
5	Treatment	Sneezing	29.5	767	460.2	17.7
5	Control	Aggressive	92.6154	2408	1444.8	55.5692
5	Treatment	Aggressive	240.577	6255	3753	144.346
5	Control	Normal	40.8846	1063	637.8	24.5308
5	Treatment	Normal	42.3846	1102	661.2	25.4308
6	Control	Coughing	25.1154	653	391.8	15.0692
6	Treatment	Coughing	47.3846	1232	739.2	28.4308
6	Control	Sneezing	21	546	327.6	12.6
6	Treatment	Sneezing	21.6154	562	337.2	12.9692
6	Control	Aggressive	95.9615	2495	1497	57.5769
6	Treatment	Aggressive	218.885	5691	3414.6	131.331
6	Control	Normal	72.5	1885	1131	43.5
6	Treatment	Normal	183.846	4780	2868	110.308
7	Control	Coughing	19.4615	506	303.6	11.6769
7	Treatment	Coughing	40.9615	1065	639	24.5769
7	Control	Sneezing	22.7692	592	355.2	13.6615
7	Treatment	Sneezing	22.6923	590	354	13.6154
7	Control	Aggressive	67.1154	1745	1047	40.2692
7	Treatment	Aggressive	285.538	7424	4454.4	171.323
7	Control	Normal	60.6154	1576	945.6	36.3692
7	Treatment	Normal	146.962	3821	2292.6	88.1769
8	Control	Coughing	24.8846	647	388.2	14.9308
8	Treatment	Coughing	51.3462	1335	801	30.8077
8	Control	Sneezing	24.9615	649	389.4	14.9769
8	Treatment	Sneezing	20.7692	540	324	12.4615
8	Control	Aggressive	98.8846	2571	1542.6	59.3308
8	Treatment	Aggressive	216.038	5617	3370.2	129.623
8	Control	Normal	96.1154	2499	1499.4	57.6692
8	Treatment	Normal	83.6923	2176	1305.6	50.2154
9	Control	Coughing	27.5769	717	430.2	16.5462
9	Treatment	Coughing	36	936	561.6	21.6
9	Control	Sneezing	31.0385	807	484.2	18.6231
9	Treatment	Sneezing	20.9231	544	326.4	12.5538
9	Control	Aggressive	90.2308	2346	1407.6	54.1385
9	Treatment	Aggressive	169.5	4407	2644.2	101.7
9	Control	Normal	87.1154	2265	1359	52.2692
9	Treatment	Normal	28.8077	749	449.4	17.2846
10	Control	Coughing	29.2308	760	456	17.5385
10	Treatment	Coughing	37.8077	983	589.8	22.6846
10	Control	Sneezing	17.8462	464	278.4	10.7077
10	Treatment	Sneezing	30.7308	799	479.4	18.4385
10	Control	Aggressive	93.9615	2443	1465.8	56.3769
10	Treatment	Aggressive	181.654	4723	2833.8	108.992
10	Control	Normal	80.6538	2097	1258.2	48.3923
10	Treatment	Normal	43.6538	1135	681	26.1923
11	Control	Coughing	23.8269	619.5	371.7	14.2962
11	Treatment	Coughing	45.45	1181.7	709.02	27.27
11	Control	Sneezing	27.2692	709	425.4	16.3615
11	Treatment	Sneezing	39.5654	1028.7	617.22	23.7392
11	Control	Aggressive	93.2269	2423.9	1454.34	55.9362
11	Treatment	Aggressive	221.838	5767.8	3460.68	133.103
11	Control	Normal	78.5731	2042.9	1225.74	47.1438
11	Treatment	Normal	88.4808	2300.5	1380.3	53.0885
12	Control	Coughing	33.5385	872	523.2	20.1231
12	Treatment	Coughing	39.5769	1029	617.4	23.7462
12	Control	Sneezing	23	598	358.8	13.8
12	Treatment	Sneezing	21.8846	569	341.4	13.1308
12	Control	Aggressive	124.231	3230	1938	74.5385
12	Treatment	Aggressive	168.692	4386	2631.6	101.215
12	Control	Normal	120.692	3138	1882.8	72.4154
12	Treatment	Normal	88.5769	2303	1381.8	53.1462
13	Control	Coughing	25.9615	675	405	15.5769
13	Treatment	Coughing	44.3462	1153	691.8	26.6077
13	Control	Sneezing	19.4615	506	303.6	11.6769
13	Treatment	Sneezing	19.6154	510	306	11.7692
13	Control	Aggressive	119.808	3115	1869	71.8846
13	Treatment	Aggressive	154.115	4007	2404.2	92.4692
13	Control	Normal	103.885	2701	1620.6	62.3308
13	Treatment	Normal	340.423	8851	5310.6	204.254
14	Control	Coughing	31.6538	823	493.8	18.9923
14	Treatment	Coughing	51.7308	1345	807	31.0385
14	Control	Sneezing	21.4615	558	334.8	12.8769
14	Treatment	Sneezing	20.7308	539	323.4	12.4385
14	Control	Aggressive	119.923	3118	1870.8	71.9538
14	Treatment	Aggressive	183.346	4767	2860.2	110.008
14	Control	Normal	102.769	2672	1603.2	61.6615
14	Treatment	Normal	290.269	7547	4528.2	174.162
15	Control	Coughing	38.2769	995.2	597.12	22.9662
15	Treatment	Coughing	62.3769	1621.8	973.08	37.4262
15	Control	Sneezing	32.7231	850.8	510.48	19.6338
15	Treatment	Sneezing	34.6231	900.2	540.12	20.7738
15	Control	Aggressive	160.723	4178.8	2507.28	96.4338
15	Treatment	Aggressive	228.146	5931.8	3559.08	136.888
15	Control	Normal	121.277	3153.2	1891.92	72.7662
15	Treatment	Normal	160.423	4171	2502.6	96.2538
16	Control	Coughing	28.8554	750.24	450.144	17.3132
16	Treatment	Coughing	62.3977	1622.34	973.404	37.4386
16	Control	Sneezing	21.3038	553.9	332.34	12.7823
16	Treatment	Sneezing	29.4892	766.72	460.032	17.6935
16	Control	Aggressive	94.36	2453.36	1472.02	56.616
16	Treatment	Aggressive	163.698	4256.14	2553.68	98.2186
16	Control	Normal	84.5008	2197.02	1318.21	50.7005
16	Treatment	Normal	241.304	6273.9	3764.34	144.782
17	Control	Coughing	22.9615	597	358.2	13.7769
17	Treatment	Coughing	62.8462	1634	980.4	37.7077
17	Control	Sneezing	15.9231	414	248.4	9.55385
17	Treatment	Sneezing	23.0769	600	360	13.8462
17	Control	Aggressive	92.6538	2409	1445.4	55.5923
17	Treatment	Aggressive	154.346	4013	2407.8	92.6077
17	Control	Normal	94.8846	2467	1480.2	56.9308
17	Treatment	Normal	314.846	8186	4911.6	188.908
18	Control	Coughing	30.4038	790.5	474.3	18.2423
18	Treatment	Coughing	77.4135	2012.75	1207.65	46.4481
18	Control	Sneezing	23.7019	616.25	369.75	14.2212
18	Treatment	Sneezing	27.2308	708	424.8	16.3385
18	Control	Aggressive	79.4615	2066	1239.6	47.6769
18	Treatment	Aggressive	185.125	4813.25	2887.95	111.075
18	Control	Normal	68.125	1771.25	1062.75	40.875
18	Treatment	Normal	226.221	5881.75	3529.05	135.733
19	Control	Coughing	25.3875	660.075	396.045	15.2325
19	Treatment	Coughing	83.6995	2176.19	1305.71	50.2197
19	Control	Sneezing	34.9716	909.263	545.558	20.983
19	Treatment	Sneezing	27.4	712.4	427.44	16.44
19	Control	Aggressive	111.512	2899.3	1739.58	66.9069
19	Treatment	Aggressive	195.729	5088.96	3053.38	117.438
19	Control	Normal	87.1005	2264.61	1358.77	52.2603
19	Treatment	Normal	187.919	4885.89	2931.53	112.751
20	Control	Coughing	35.3077	918	550.8	21.1846
20	Treatment	Coughing	83.1154	2161	1296.6	49.8692
20	Control	Sneezing	32	832	499.2	19.2
20	Treatment	Sneezing	26.6154	692	415.2	15.9692
20	Control	Aggressive	103.769	2698	1618.8	62.2615
20	Treatment	Aggressive	201.577	5241	3144.6	120.946
20	Control	Normal	102.115	2655	1593	61.2692
20	Treatment	Normal	162.077	4214	2528.4	97.2462
21	Control	Coughing	56.7939	1476.64	885.984	34.0763
21	Treatment	Coughing	70.104	1822.7	1093.62	42.0624
21	Control	Sneezing	25.4219	660.971	396.582	15.2532
21	Treatment	Sneezing	24.3286	632.543	379.526	14.5971
21	Control	Aggressive	78.8252	2049.46	1229.67	47.2951
21	Treatment	Aggressive	155.705	4048.34	2429	93.4233
21	Control	Normal	79.8454	2075.98	1245.59	47.9072
21	Treatment	Normal	134.627	3500.3	2100.18	80.7762
22	Control	Coughing	48.9231	1272	763.2	29.3538
22	Treatment	Coughing	88.2308	2294	1376.4	52.9385
22	Control	Sneezing	31.6538	823	493.8	18.9923
22	Treatment	Sneezing	19.0769	496	297.6	11.4462
22	Control	Aggressive	109.192	2839	1703.4	65.5154
22	Treatment	Aggressive	227.038	5903	3541.8	136.223
22	Control	Normal	118.192	3073	1843.8	70.9154
22	Treatment	Normal	199.538	5188	3112.8	119.723
23	Control	Coughing	40.3462	1049	629.4	24.2077
23	Treatment	Coughing	85.5192	2223.5	1334.1	51.3115
23	Control	Sneezing	40.6538	1057	634.2	24.3923
23	Treatment	Sneezing	13.4519	349.75	209.85	8.07115
23	Control	Aggressive	104.692	2722	1633.2	62.8154
23	Treatment	Aggressive	193.346	5027	3016.2	116.008
23	Control	Normal	135.971	3535.25	2121.15	81.5827
23	Treatment	Normal	254.538	6618	3970.8	152.723
24	Control	Coughing	40.1923	1045	627	24.1154
24	Treatment	Coughing	79.1154	2057	1234.2	47.4692
24	Control	Sneezing	16.4231	427	256.2	9.85385
24	Treatment	Sneezing	12.9231	336	201.6	7.75385
24	Control	Aggressive	146.308	3804	2282.4	87.7846
24	Treatment	Aggressive	193.5	5031	3018.6	116.1
24	Control	Normal	124.5	3237	1942.2	74.7
24	Treatment	Normal	167.5	4355	2613	100.5
25	Control	Coughing	37.4952	974.875	584.925	22.4971
25	Treatment	Coughing	91.0361	2366.94	1420.16	54.6216
25	Control	Sneezing	37.4159	972.812	583.688	22.4495
25	Treatment	Sneezing	12.125	315.25	189.15	7.275
25	Control	Aggressive	235.01	6110.25	3666.15	141.006
25	Treatment	Aggressive	252.156	6556.06	3933.64	151.294
25	Control	Normal	92.7043	2410.31	1446.19	55.6226
25	Treatment	Normal	180.44	4691.44	2814.86	108.264
26	Control	Coughing	31.8462	828	496.8	19.1077
26	Treatment	Coughing	77.9231	2026	1215.6	46.7538
26	Control	Sneezing	35.8462	932	559.2	21.5077
26	Treatment	Sneezing	8.53846	222	133.2	5.12308
26	Control	Aggressive	79.6538	2071	1242.6	47.7923
26	Treatment	Aggressive	157.769	4102	2461.2	94.6615
26	Control	Normal	56.0385	1457	874.2	33.6231
26	Treatment	Normal	129.846	3376	2025.6	77.9077
27	Control	Coughing	43	1118	670.8	25.8
27	Treatment	Coughing	98.2692	2555	1533	58.9615
27	Control	Sneezing	38.4231	999	599.4	23.0538
27	Treatment	Sneezing	13.2308	344	206.4	7.93846
27	Control	Aggressive	85.8077	2231	1338.6	51.4846
27	Treatment	Aggressive	141.577	3681	2208.6	84.9462
27	Control	Normal	92.1154	2395	1437	55.2692
27	Treatment	Normal	193.115	5021	3012.6	115.869
28	Control	Coughing	42.4615	1104	662.4	25.4769
28	Treatment	Coughing	104.885	2727	1636.2	62.9308
28	Control	Sneezing	52.6923	1370	822	31.6154
28	Treatment	Sneezing	15.0385	391	234.6	9.02308
28	Control	Aggressive	87.1923	2267	1360.2	52.3154
28	Treatment	Aggressive	165.423	4301	2580.6	99.2538
28	Control	Normal	195.385	5080	3048	117.231
28	Treatment	Normal	142	3692	2215.2	85.2

## Sheet: Time(%) per day
Day	Group	Event	Overall_time(%)
1	Control	Aggressive	1.54417
1	Treatment	Aggressive	4.28083
1	Control	Coughing	0.410417
1	Treatment	Coughing	0.98125
1	Control	Normal	2.98167
1	Treatment	Normal	1.5
1	Control	Silence	94.6233
1	Treatment	Silence	92.5804
1	Control	Sneezing	0.490417
1	Treatment	Sneezing	0.708333
2	Control	Aggressive	1.92458
2	Treatment	Aggressive	3.71583
2	Control	Coughing	0.360833
2	Treatment	Coughing	0.75375
2	Control	Normal	1.25958
2	Treatment	Normal	1.33375
2	Control	Silence	95.8288
2	Treatment	Silence	92.6808
2	Control	Sneezing	0.675417
2	Treatment	Sneezing	1.56083
3	Control	Aggressive	2.34417
3	Treatment	Aggressive	3.77792
3	Control	Coughing	0.480833
3	Treatment	Coughing	0.8925
3	Control	Normal	1.29833
3	Treatment	Normal	1.74625
3	Control	Silence	95.0021
3	Treatment	Silence	92.4408
3	Control	Sneezing	0.922083
3	Treatment	Sneezing	1.18833
4	Control	Aggressive	1.29167
4	Treatment	Aggressive	4.58583
4	Control	Coughing	0.405417
4	Treatment	Coughing	1.07333
4	Control	Normal	0.741667
4	Treatment	Normal	1.83917
4	Control	Silence	97.17
4	Treatment	Silence	91.4992
4	Control	Sneezing	0.434583
4	Treatment	Sneezing	1.04625
5	Control	Aggressive	1.67208
5	Treatment	Aggressive	4.34375
5	Control	Coughing	0.363333
5	Treatment	Coughing	0.649583
5	Control	Normal	0.738333
5	Treatment	Normal	0.765417
5	Control	Silence	97.0004
5	Treatment	Silence	93.7592
5	Control	Sneezing	0.2775
5	Treatment	Sneezing	0.533333
6	Control	Aggressive	1.73292
6	Treatment	Aggressive	3.95167
6	Control	Coughing	0.452917
6	Treatment	Coughing	0.855417
6	Control	Normal	1.30958
6	Treatment	Normal	3.31958
6	Control	Silence	96.1688
6	Treatment	Silence	91.5246
6	Control	Sneezing	0.379583
6	Treatment	Sneezing	0.39
7	Control	Aggressive	1.21125
7	Treatment	Aggressive	5.15542
7	Control	Coughing	0.351667
7	Treatment	Coughing	0.739167
7	Control	Normal	1.09542
7	Treatment	Normal	2.6525
7	Control	Silence	96.9825
7	Treatment	Silence	91.095
7	Control	Sneezing	0.411667
7	Treatment	Sneezing	0.41
8	Control	Aggressive	1.78583
8	Treatment	Aggressive	3.90125
8	Control	Coughing	0.448333
8	Treatment	Coughing	0.9275
8	Control	Normal	1.735
8	Treatment	Normal	1.51083
8	Control	Silence	95.6258
8	Treatment	Silence	93.3312
8	Control	Sneezing	0.451667
8	Treatment	Sneezing	0.375
9	Control	Aggressive	1.62958
9	Treatment	Aggressive	3.06125
9	Control	Coughing	0.497917
9	Treatment	Coughing	0.65
9	Control	Normal	1.57333
9	Treatment	Normal	0.520417
9	Control	Silence	95.7837
9	Treatment	Silence	95.4333
9	Control	Sneezing	0.561667
9	Treatment	Sneezing	0.377917
10	Control	Aggressive	1.69625
10	Treatment	Aggressive	3.28083
10	Control	Coughing	0.52875
10	Treatment	Coughing	0.681667
10	Control	Normal	1.45625
10	Treatment	Normal	0.78875
10	Control	Silence	95.9504
10	Treatment	Silence	94.6346
10	Control	Sneezing	0.3225
10	Treatment	Sneezing	0.554583
11	Control	Aggressive	1.68325
11	Treatment	Aggressive	4.00546
11	Control	Coughing	0.430042
11	Treatment	Coughing	0.820417
11	Control	Normal	1.41892
11	Treatment	Normal	1.59767
11	Control	Silence	96.0136
11	Treatment	Silence	92.8979
11	Control	Sneezing	0.492708
11	Treatment	Sneezing	0.714458
12	Control	Aggressive	2.24333
12	Treatment	Aggressive	3.04458
12	Control	Coughing	0.605833
12	Treatment	Coughing	0.714167
12	Control	Normal	2.18
12	Treatment	Normal	1.59833
12	Control	Silence	92.5367
12	Treatment	Silence	92.2142
12	Control	Sneezing	0.415
12	Treatment	Sneezing	0.394583
13	Control	Aggressive	2.16375
13	Treatment	Aggressive	2.78333
13	Control	Coughing	0.469167
13	Treatment	Coughing	0.800833
13	Control	Normal	1.87583
13	Treatment	Normal	6.14583
13	Control	Silence	95.1762
13	Treatment	Silence	89.9563
13	Control	Sneezing	0.351667
13	Treatment	Sneezing	0.354583
14	Control	Aggressive	2.16583
14	Treatment	Aggressive	3.31042
14	Control	Coughing	0.572083
14	Treatment	Coughing	0.93375
14	Control	Normal	1.855
14	Treatment	Normal	5.24125
14	Control	Silence	92.9771
14	Treatment	Silence	88.1138
14	Control	Sneezing	0.387083
14	Treatment	Sneezing	0.37375
15	Control	Aggressive	2.90133
15	Treatment	Aggressive	4.11917
15	Control	Coughing	0.69125
15	Treatment	Coughing	1.12725
15	Control	Normal	2.18942
15	Treatment	Normal	2.89608
15	Control	Silence	93.3684
15	Treatment	Silence	90.9783
15	Control	Sneezing	0.591167
15	Treatment	Sneezing	0.6245
16	Control	Aggressive	1.70403
16	Treatment	Aggressive	2.95642
16	Control	Coughing	0.521125
16	Treatment	Coughing	1.12663
16	Control	Normal	1.52469
16	Treatment	Normal	4.35628
16	Control	Silence	95.57
16	Treatment	Silence	90.72
16	Control	Sneezing	0.384842
16	Treatment	Sneezing	0.533158
17	Control	Aggressive	1.67375
17	Treatment	Aggressive	2.78625
17	Control	Coughing	0.415
17	Treatment	Coughing	1.13375
17	Control	Normal	1.71333
17	Treatment	Normal	5.68583
17	Control	Silence	95.14
17	Treatment	Silence	89.47
17	Control	Sneezing	0.2875
17	Treatment	Sneezing	0.416667
18	Control	Aggressive	1.43573
18	Treatment	Aggressive	3.34313
18	Control	Coughing	0.54875
18	Treatment	Coughing	1.39708
18	Control	Normal	1.22865
18	Treatment	Normal	4.08521
18	Control	Silence	94.32
18	Treatment	Silence	89.93
18	Control	Sneezing	0.428437
18	Treatment	Sneezing	0.492292
19	Control	Aggressive	2.01381
19	Treatment	Aggressive	3.53397
19	Control	Coughing	0.458042
19	Treatment	Coughing	1.51192
19	Control	Normal	1.57358
19	Treatment	Normal	3.39314
19	Control	Silence	94.7922
19	Treatment	Silence	90.5355
19	Control	Sneezing	0.631589
19	Treatment	Sneezing	0.494698
20	Control	Aggressive	1.87333
20	Treatment	Aggressive	3.63875
20	Control	Coughing	0.6375
20	Treatment	Coughing	1.50042
20	Control	Normal	1.84375
20	Treatment	Normal	2.92625
20	Control	Silence	95.1146
20	Treatment	Silence	91.4975
20	Control	Sneezing	0.57625
20	Treatment	Sneezing	0.48125
21	Control	Aggressive	1.4226
21	Treatment	Aggressive	2.81084
21	Control	Coughing	1.02503
21	Treatment	Coughing	1.26568
21	Control	Normal	1.44203
21	Treatment	Normal	2.43123
21	Control	Silence	93.3004
21	Treatment	Silence	90.6969
21	Control	Sneezing	0.458534
21	Treatment	Sneezing	0.439595
22	Control	Aggressive	1.97167
22	Treatment	Aggressive	4.09833
22	Control	Coughing	0.88375
22	Treatment	Coughing	1.5925
22	Control	Normal	2.13375
22	Treatment	Normal	3.60292
22	Control	Silence	93.75
22	Treatment	Silence	89.88
22	Control	Sneezing	0.57125
22	Treatment	Sneezing	0.344167
23	Control	Aggressive	1.89052
23	Treatment	Aggressive	3.49135
23	Control	Coughing	0.728333
23	Treatment	Coughing	1.54427
23	Control	Normal	2.4549
23	Treatment	Normal	4.59646
23	Control	Silence	93.4
23	Treatment	Silence	89.51
23	Control	Sneezing	0.733854
23	Treatment	Sneezing	0.2425
24	Control	Aggressive	2.6425
24	Treatment	Aggressive	3.49375
24	Control	Coughing	0.726667
24	Treatment	Coughing	1.42917
24	Control	Normal	2.24708
24	Treatment	Normal	3.02458
24	Control	Silence	94.1371
24	Treatment	Silence	91.8742
24	Control	Sneezing	0.296667
24	Treatment	Sneezing	0.233333
25	Control	Aggressive	4.24268
25	Treatment	Aggressive	4.55245
25	Control	Coughing	0.677396
25	Treatment	Coughing	1.64385
25	Control	Normal	1.67445
25	Treatment	Normal	3.25745
25	Control	Silence	91.85
25	Treatment	Silence	90.07
25	Control	Sneezing	0.67513
25	Treatment	Sneezing	0.218802
26	Control	Aggressive	1.43917
26	Treatment	Aggressive	2.84833
26	Control	Coughing	0.574167
26	Treatment	Coughing	1.4075
26	Control	Normal	1.01208
26	Treatment	Normal	2.34333
26	Control	Silence	95.52
26	Treatment	Silence	92.34
26	Control	Sneezing	0.647083
26	Treatment	Sneezing	0.15375
27	Control	Aggressive	1.54792
27	Treatment	Aggressive	2.55625
27	Control	Coughing	0.775417
27	Treatment	Coughing	1.77375
27	Control	Normal	1.66375
27	Treatment	Normal	3.48708
27	Control	Silence	95.3733
27	Treatment	Silence	91.9929
27	Control	Sneezing	0.694167
27	Treatment	Sneezing	0.23875
28	Control	Aggressive	1.57542
28	Treatment	Aggressive	2.98708
28	Control	Coughing	0.76625
28	Treatment	Coughing	1.89375
28	Control	Normal	3.5275
28	Treatment	Normal	2.56292
28	Control	Silence	93.2342
28	Treatment	Silence	92.3308
28	Control	Sneezing	0.952083
28	Treatment	Sneezing	0.270417

## Sheet: Count per hour
Day	Hour	Group	Event	Overall_count	Overall_time(s)	Group_normalized_count	Group_normalized_time(s)
1	0	Control	Aggressive	20	12	0.769231	0.461538
1	0	Treatment	Aggressive	92	55.2	3.53846	2.12308
1	0	Control	Coughing	3	1.8	0.115385	0.0692308
1	0	Treatment	Coughing	11	6.6	0.423077	0.253846
1	0	Control	Normal	286	171.6	11	6.6
1	0	Treatment	Normal	167	100.2	6.42308	3.85385
1	0	Control	Sneezing	53	31.8	2.03846	1.22308
1	0	Treatment	Sneezing	9	5.4	0.346154	0.207692
1	1	Control	Aggressive	56	33.6	2.15385	1.29231
1	1	Treatment	Aggressive	325	195	12.5	7.5
1	1	Control	Coughing	14	8.4	0.538462	0.323077
1	1	Treatment	Coughing	32	19.2	1.23077	0.738462
1	1	Control	Normal	291	174.6	11.1923	6.71538
1	1	Treatment	Normal	440	264	16.9231	10.1538
1	1	Control	Sneezing	7	4.2	0.269231	0.161538
1	1	Treatment	Sneezing	14	8.4	0.538462	0.323077
1	2	Control	Aggressive	29	17.4	1.11538	0.669231
1	2	Treatment	Aggressive	143	85.8	5.5	3.3
1	2	Control	Coughing	3	1.8	0.115385	0.0692308
1	2	Treatment	Coughing	32	19.2	1.23077	0.738462
1	2	Control	Normal	157	94.2	6.03846	3.62308
1	2	Treatment	Normal	58	34.8	2.23077	1.33846
1	2	Control	Sneezing	7	4.2	0.269231	0.161538
1	2	Treatment	Sneezing	6	3.6	0.230769	0.138462
1	3	Control	Aggressive	51	30.6	1.96154	1.17692
1	3	Treatment	Aggressive	76	45.6	2.92308	1.75385
1	3	Control	Coughing	45	27	1.73077	1.03846
1	3	Treatment	Coughing	13	7.8	0.5	0.3
1	3	Control	Normal	1118	670.8	43	25.8
1	3	Treatment	Normal	103	61.8	3.96154	2.37692
1	3	Control	Sneezing	26	15.6	1	0.6
1	3	Treatment	Sneezing	5	3	0.192308	0.115385
1	4	Control	Aggressive	5	3	0.192308	0.115385
1	4	Treatment	Aggressive	65	39	2.5	1.5
1	4	Control	Coughing	9	5.4	0.346154	0.207692
1	4	Treatment	Coughing	23	13.8	0.884615	0.530769
1	4	Control	Normal	53	31.8	2.03846	1.22308
1	4	Treatment	Normal	114	68.4	4.38462	2.63077
1	4	Control	Sneezing	21	12.6	0.807692	0.484615
1	4	Treatment	Sneezing	11	6.6	0.423077	0.253846
1	5	Control	Aggressive	13	7.8	0.5	0.3
1	5	Treatment	Aggressive	56	33.6	2.15385	1.29231
1	5	Control	Coughing	2	1.2	0.0769231	0.0461538
1	5	Treatment	Coughing	16	9.6	0.615385	0.369231
1	5	Control	Normal	325	195	12.5	7.5
1	5	Treatment	Normal	205	123	7.88462	4.73077
1	5	Control	Sneezing	31	18.6	1.19231	0.715385
1	5	Treatment	Sneezing	23	13.8	0.884615	0.530769
1	6	Control	Aggressive	18	10.8	0.692308	0.415385
1	6	Treatment	Aggressive	10	6	0.384615	0.230769
1	6	Control	Coughing	4	2.4	0.153846	0.0923077
1	6	Treatment	Coughing	5	3	0.192308	0.115385
1	6	Control	Normal	206	123.6	7.92308	4.75385
1	6	Treatment	Normal	6	3.6	0.230769	0.138462
1	6	Control	Sneezing	9	5.4	0.346154	0.207692
1	6	Treatment	Sneezing	20	12	0.769231	0.461538
1	7	Control	Aggressive	4	2.4	0.153846	0.0923077
1	7	Treatment	Aggressive	39	23.4	1.5	0.9
1	7	Control	Coughing	4	2.4	0.153846	0.0923077
1	7	Treatment	Coughing	15	9	0.576923	0.346154
1	7	Control	Normal	3	1.8	0.115385	0.0692308
1	7	Treatment	Normal	137	82.2	5.26923	3.16154
1	7	Control	Sneezing	8	4.8	0.307692	0.184615
1	7	Treatment	Sneezing	27	16.2	1.03846	0.623077
1	8	Control	Aggressive	126	75.6	4.84615	2.90769
1	8	Treatment	Aggressive	259	155.4	9.96154	5.97692
1	8	Control	Coughing	48	28.8	1.84615	1.10769
1	8	Treatment	Coughing	61	36.6	2.34615	1.40769
1	8	Control	Normal	957	574.2	36.8077	22.0846
1	8	Treatment	Normal	156	93.6	6	3.6
1	8	Control	Sneezing	31	18.6	1.19231	0.715385
1	8	Treatment	Sneezing	29	17.4	1.11538	0.669231
1	9	Control	Aggressive	42	25.2	1.61538	0.969231
1	9	Treatment	Aggressive	9	5.4	0.346154	0.207692
1	9	Control	Coughing	11	6.6	0.423077	0.253846
1	9	Treatment	Coughing	2	1.2	0.0769231	0.0461538
1	9	Control	Normal	178	106.8	6.84615	4.10769
1	9	Treatment	Normal	107	64.2	4.11538	2.46923
1	9	Control	Sneezing	87	52.2	3.34615	2.00769
1	9	Treatment	Sneezing	12	7.2	0.461538	0.276923
1	10	Control	Aggressive	163	97.8	6.26923	3.76154
1	10	Treatment	Aggressive	372	223.2	14.3077	8.58462
1	10	Control	Coughing	38	22.8	1.46154	0.876923
1	10	Treatment	Coughing	48	28.8	1.84615	1.10769
1	10	Control	Normal	29	17.4	1.11538	0.669231
1	10	Treatment	Normal	63	37.8	2.42308	1.45385
1	10	Control	Sneezing	17	10.2	0.653846	0.392308
1	10	Treatment	Sneezing	28	16.8	1.07692	0.646154
1	11	Control	Aggressive	33	19.8	1.26923	0.761538
1	11	Treatment	Aggressive	1384	830.4	53.2308	31.9385
1	11	Control	Coughing	5	3	0.192308	0.115385
1	11	Treatment	Coughing	402	241.2	15.4615	9.27692
1	11	Control	Normal	14	8.4	0.538462	0.323077
1	11	Treatment	Normal	135	81	5.19231	3.11538
1	11	Control	Sneezing	8	4.8	0.307692	0.184615
1	11	Treatment	Sneezing	74	44.4	2.84615	1.70769
1	12	Control	Aggressive	82	49.2	3.15385	1.89231
1	12	Treatment	Aggressive	455	273	17.5	10.5
1	12	Control	Coughing	28	16.8	1.07692	0.646154
1	12	Treatment	Coughing	198	118.8	7.61538	4.56923
1	12	Control	Normal	90	54	3.46154	2.07692
1	12	Treatment	Normal	56	33.6	2.15385	1.29231
1	12	Control	Sneezing	13	7.8	0.5	0.3
1	12	Treatment	Sneezing	39	23.4	1.5	0.9
1	13	Control	Aggressive	499	299.4	19.1923	11.5154
1	13	Treatment	Aggressive	252	151.2	9.69231	5.81538
1	13	Control	Coughing	66	39.6	2.53846	1.52308
1	13	Treatment	Coughing	48	28.8	1.84615	1.10769
1	13	Control	Normal	91	54.6	3.5	2.1
1	13	Treatment	Normal	78	46.8	3	1.8
1	13	Control	Sneezing	55	33	2.11538	1.26923
1	13	Treatment	Sneezing	47	28.2	1.80769	1.08462
1	14	Control	Aggressive	219	131.4	8.42308	5.05385
1	14	Treatment	Aggressive	447	268.2	17.1923	10.3154
1	14	Control	Coughing	33	19.8	1.26923	0.761538
1	14	Treatment	Coughing	58	34.8	2.23077	1.33846
1	14	Control	Normal	49	29.4	1.88462	1.13077
1	14	Treatment	Normal	89	53.4	3.42308	2.05385
1	14	Control	Sneezing	48	28.8	1.84615	1.10769
1	14	Treatment	Sneezing	37	22.2	1.42308	0.853846
1	15	Control	Aggressive	131	78.6	5.03846	3.02308
1	15	Treatment	Aggressive	77	46.2	2.96154	1.77692
1	15	Control	Coughing	87	52.2	3.34615	2.00769
1	15	Treatment	Coughing	35	21	1.34615	0.807692
1	15	Control	Normal	85	51	3.26923	1.96154
1	15	Treatment	Normal	43	25.8	1.65385	0.992308
1	15	Control	Sneezing	47	28.2	1.80769	1.08462
1	15	Treatment	Sneezing	107	64.2	4.11538	2.46923
1	16	Control	Aggressive	87	52.2	3.34615	2.00769
1	16	Treatment	Aggressive	308	184.8	11.8462	7.10769
1	16	Control	Coughing	50	30	1.92308	1.15385
1	16	Treatment	Coughing	54	32.4	2.07692	1.24615
1	16	Control	Normal	36	21.6	1.38462	0.830769
1	16	Treatment	Normal	64	38.4	2.46154	1.47692
1	16	Control	Sneezing	90	54	3.46154	2.07692
1	16	Treatment	Sneezing	42	25.2	1.61538	0.969231
1	17	Control	Aggressive	91	54.6	3.5	2.1
1	17	Treatment	Aggressive	295	177	11.3462	6.80769
1	17	Control	Coughing	36	21.6	1.38462	0.830769
1	17	Treatment	Coughing	40	24	1.53846	0.923077
1	17	Control	Normal	49	29.4	1.88462	1.13077
1	17	Treatment	Normal	19	11.4	0.730769	0.438462
1	17	Control	Sneezing	38	22.8	1.46154	0.876923
1	17	Treatment	Sneezing	72	43.2	2.76923	1.66154
1	18	Control	Aggressive	84	50.4	3.23077	1.93846
1	18	Treatment	Aggressive	237	142.2	9.11538	5.46923
1	18	Control	Coughing	32	19.2	1.23077	0.738462
1	18	Treatment	Coughing	43	25.8	1.65385	0.992308
1	18	Control	Normal	12	7.2	0.461538	0.276923
1	18	Treatment	Normal	15	9	0.576923	0.346154
1	18	Control	Sneezing	22	13.2	0.846154	0.507692
1	18	Treatment	Sneezing	57	34.2	2.19231	1.31538
1	19	Control	Aggressive	87	52.2	3.34615	2.00769
1	19	Treatment	Aggressive	312	187.2	12	7.2
1	19	Control	Coughing	35	21	1.34615	0.807692
1	19	Treatment	Coughing	46	27.6	1.76923	1.06154
1	19	Control	Normal	37	22.2	1.42308	0.853846
1	19	Treatment	Normal	39	23.4	1.5	0.9
1	19	Control	Sneezing	19	11.4	0.730769	0.438462
1	19	Treatment	Sneezing	46	27.6	1.76923	1.06154
1	20	Control	Aggressive	53	31.8	2.03846	1.22308
1	20	Treatment	Aggressive	181	108.6	6.96154	4.17692
1	20	Control	Coughing	4	2.4	0.153846	0.0923077
1	20	Treatment	Coughing	37	22.2	1.42308	0.853846
1	20	Control	Normal	35	21	1.34615	0.807692
1	20	Treatment	Normal	16	9.6	0.615385	0.369231
1	20	Control	Sneezing	21	12.6	0.807692	0.484615
1	20	Treatment	Sneezing	88	52.8	3.38462	2.03077
1	21	Control	Aggressive	170	102	6.53846	3.92308
1	21	Treatment	Aggressive	274	164.4	10.5385	6.32308
1	21	Control	Coughing	15	9	0.576923	0.346154
1	21	Treatment	Coughing	128	76.8	4.92308	2.95385
1	21	Control	Normal	75	45	2.88462	1.73077
1	21	Treatment	Normal	17	10.2	0.653846	0.392308
1	21	Control	Sneezing	14	8.4	0.538462	0.323077
1	21	Treatment	Sneezing	71	42.6	2.73077	1.63846
1	22	Control	Aggressive	150	90	5.76923	3.46154
1	22	Treatment	Aggressive	172	103.2	6.61538	3.96923
1	22	Control	Coughing	14	8.4	0.538462	0.323077
1	22	Treatment	Coughing	34	20.4	1.30769	0.784615
1	22	Control	Normal	78	46.8	3	1.8
1	22	Treatment	Normal	16	9.6	0.615385	0.369231
1	22	Control	Sneezing	18	10.8	0.692308	0.415385
1	22	Treatment	Sneezing	109	65.4	4.19231	2.51538
1	23	Control	Aggressive	11	6.6	0.423077	0.253846
1	23	Treatment	Aggressive	324	194.4	12.4615	7.47692
1	23	Control	Coughing	6	3.6	0.230769	0.138462
1	23	Treatment	Coughing	32	19.2	1.23077	0.738462
1	23	Control	Normal	39	23.4	1.5	0.9
1	23	Treatment	Normal	17	10.2	0.653846	0.392308
1	23	Control	Sneezing	16	9.6	0.615385	0.369231
1	23	Treatment	Sneezing	48	28.8	1.84615	1.10769
2	0	Control	Aggressive	215	129	8.26923	4.96154
2	0	Treatment	Aggressive	387	232.2	14.8846	8.93077
2	0	Control	Coughing	47	28.2	1.80769	1.08462
2	0	Treatment	Coughing	45	27	1.73077	1.03846
2	0	Control	Normal	182	109.2	7	4.2
2	0	Treatment	Normal	34	20.4	1.30769	0.784615
2	0	Control	Sneezing	17	10.2	0.653846	0.392308
2	0	Treatment	Sneezing	38	22.8	1.46154	0.876923
2	1	Control	Aggressive	1	0.6	0.0384615	0.0230769
2	1	Treatment	Aggressive	110	66	4.23077	2.53846
2	1	Control	Coughing	2	1.2	0.0769231	0.0461538
2	1	Treatment	Coughing	14	8.4	0.538462	0.323077
2	1	Control	Normal	6	3.6	0.230769	0.138462
2	1	Treatment	Normal	25	15	0.961538	0.576923
2	1	Control	Sneezing	24	14.4	0.923077	0.553846
2	1	Treatment	Sneezing	91	54.6	3.5	2.1
2	2	Control	Aggressive	129	77.4	4.96154	2.97692
2	2	Treatment	Aggressive	85	51	3.26923	1.96154
2	2	Control	Coughing	21	12.6	0.807692	0.484615
2	2	Treatment	Coughing	22	13.2	0.846154	0.507692
2	2	Control	Normal	54	32.4	2.07692	1.24615
2	2	Treatment	Normal	46	27.6	1.76923	1.06154
2	2	Control	Sneezing	14	8.4	0.538462	0.323077
2	2	Treatment	Sneezing	46	27.6	1.76923	1.06154
2	3	Control	Aggressive	6	3.6	0.230769	0.138462
2	3	Treatment	Aggressive	190	114	7.30769	4.38462
2	3	Control	Coughing	3	1.8	0.115385	0.0692308
2	3	Treatment	Coughing	27	16.2	1.03846	0.623077
2	3	Control	Normal	24	14.4	0.923077	0.553846
2	3	Treatment	Normal	71	42.6	2.73077	1.63846
2	3	Control	Sneezing	50	30	1.92308	1.15385
2	3	Treatment	Sneezing	42	25.2	1.61538	0.969231
2	4	Control	Aggressive	45	27	1.73077	1.03846
2	4	Treatment	Aggressive	80	48	3.07692	1.84615
2	4	Control	Coughing	14	8.4	0.538462	0.323077
2	4	Treatment	Coughing	11	6.6	0.423077	0.253846
2	4	Control	Normal	35	21	1.34615	0.807692
2	4	Treatment	Normal	60	36	2.30769	1.38462
2	4	Control	Sneezing	47	28.2	1.80769	1.08462
2	4	Treatment	Sneezing	85	51	3.26923	1.96154
2	5	Control	Aggressive	6	3.6	0.230769	0.138462
2	5	Treatment	Aggressive	61	36.6	2.34615	1.40769
2	5	Control	Coughing	2	1.2	0.0769231	0.0461538
2	5	Treatment	Coughing	14	8.4	0.538462	0.323077
2	5	Control	Normal	26	15.6	1	0.6
2	5	Treatment	Normal	22	13.2	0.846154	0.507692
2	5	Control	Sneezing	34	20.4	1.30769	0.784615
2	5	Treatment	Sneezing	148	88.8	5.69231	3.41538
2	6	Control	Aggressive	49	29.4	1.88462	1.13077
2	6	Treatment	Aggressive	104	62.4	4	2.4
2	6	Control	Coughing	17	10.2	0.653846	0.392308
2	6	Treatment	Coughing	33	19.8	1.26923	0.761538
2	6	Control	Normal	28	16.8	1.07692	0.646154
2	6	Treatment	Normal	28	16.8	1.07692	0.646154
2	6	Control	Sneezing	33	19.8	1.26923	0.761538
2	6	Treatment	Sneezing	110	66	4.23077	2.53846
2	7	Control	Aggressive	13	7.8	0.5	0.3
2	7	Treatment	Aggressive	90	54	3.46154	2.07692
2	7	Control	Coughing	4	2.4	0.153846	0.0923077
2	7	Treatment	Coughing	17	10.2	0.653846	0.392308
2	7	Control	Normal	16	9.6	0.615385	0.369231
2	7	Treatment	Normal	24	14.4	0.923077	0.553846
2	7	Control	Sneezing	63	37.8	2.42308	1.45385
2	7	Treatment	Sneezing	103	61.8	3.96154	2.37692
2	8	Control	Aggressive	67	40.2	2.57692	1.54615
2	8	Treatment	Aggressive	209	125.4	8.03846	4.82308
2	8	Control	Coughing	22	13.2	0.846154	0.507692
2	8	Treatment	Coughing	25	15	0.961538	0.576923
2	8	Control	Normal	34	20.4	1.30769	0.784615
2	8	Treatment	Normal	44	26.4	1.69231	1.01538
2	8	Control	Sneezing	39	23.4	1.5	0.9
2	8	Treatment	Sneezing	95	57	3.65385	2.19231
2	9	Control	Aggressive	50	30	1.92308	1.15385
2	9	Treatment	Aggressive	271	162.6	10.4231	6.25385
2	9	Control	Coughing	9	5.4	0.346154	0.207692
2	9	Treatment	Coughing	55	33	2.11538	1.26923
2	9	Control	Normal	22	13.2	0.846154	0.507692
2	9	Treatment	Normal	60	36	2.30769	1.38462
2	9	Control	Sneezing	21	12.6	0.807692	0.484615
2	9	Treatment	Sneezing	56	33.6	2.15385	1.29231
2	10	Control	Aggressive	6	3.6	0.230769	0.138462
2	10	Treatment	Aggressive	257	154.2	9.88462	5.93077
2	10	Control	Coughing	2	1.2	0.0769231	0.0461538
2	10	Treatment	Coughing	67	40.2	2.57692	1.54615
2	10	Control	Normal	15	9	0.576923	0.346154
2	10	Treatment	Normal	66	39.6	2.53846	1.52308
2	10	Control	Sneezing	18	10.8	0.692308	0.415385
2	10	Treatment	Sneezing	136	81.6	5.23077	3.13846
2	11	Control	Aggressive	182	109.2	7	4.2
2	11	Treatment	Aggressive	218	130.8	8.38462	5.03077
2	11	Control	Coughing	33	19.8	1.26923	0.761538
2	11	Treatment	Coughing	42	25.2	1.61538	0.969231
2	11	Control	Normal	26	15.6	1	0.6
2	11	Treatment	Normal	132	79.2	5.07692	3.04615
2	11	Control	Sneezing	11	6.6	0.423077	0.253846
2	11	Treatment	Sneezing	115	69	4.42308	2.65385
2	12	Control	Aggressive	3	1.8	0.115385	0.0692308
2	12	Treatment	Aggressive	178	106.8	6.84615	4.10769
2	12	Control	Coughing	1	0.6	0.0384615	0.0230769
2	12	Treatment	Coughing	35	21	1.34615	0.807692
2	12	Control	Normal	7	4.2	0.269231	0.161538
2	12	Treatment	Normal	73	43.8	2.80769	1.68462
2	12	Control	Sneezing	18	10.8	0.692308	0.415385
2	12	Treatment	Sneezing	152	91.2	5.84615	3.50769
2	13	Control	Aggressive	57	34.2	2.19231	1.31538
2	13	Treatment	Aggressive	135	81	5.19231	3.11538
2	13	Control	Coughing	19	11.4	0.730769	0.438462
2	13	Treatment	Coughing	35	21	1.34615	0.807692
2	13	Control	Normal	33	19.8	1.26923	0.761538
2	13	Treatment	Normal	53	31.8	2.03846	1.22308
2	13	Control	Sneezing	32	19.2	1.23077	0.738462
2	13	Treatment	Sneezing	91	54.6	3.5	2.1
2	14	Control	Aggressive	114	68.4	4.38462	2.63077
2	14	Treatment	Aggressive	361	216.6	13.8846	8.33077
2	14	Control	Coughing	19	11.4	0.730769	0.438462
2	14	Treatment	Coughing	50	30	1.92308	1.15385
2	14	Control	Normal	40	24	1.53846	0.923077
2	14	Treatment	Normal	79	47.4	3.03846	1.82308
2	14	Control	Sneezing	12	7.2	0.461538	0.276923
2	14	Treatment	Sneezing	91	54.6	3.5	2.1
2	15	Control	Aggressive	177	106.2	6.80769	4.08462
2	15	Treatment	Aggressive	242	145.2	9.30769	5.58462
2	15	Control	Coughing	31	18.6	1.19231	0.715385
2	15	Treatment	Coughing	44	26.4	1.69231	1.01538
2	15	Control	Normal	47	28.2	1.80769	1.08462
2	15	Treatment	Normal	31	18.6	1.19231	0.715385
2	15	Control	Sneezing	38	22.8	1.46154	0.876923
2	15	Treatment	Sneezing	73	43.8	2.80769	1.68462
2	16	Control	Aggressive	164	98.4	6.30769	3.78462
2	16	Treatment	Aggressive	374	224.4	14.3846	8.63077
2	16	Control	Coughing	28	16.8	1.07692	0.646154
2	16	Treatment	Coughing	69	41.4	2.65385	1.59231
2	16	Control	Normal	56	33.6	2.15385	1.29231
2	16	Treatment	Normal	226	135.6	8.69231	5.21538
2	16	Control	Sneezing	38	22.8	1.46154	0.876923
2	16	Treatment	Sneezing	123	73.8	4.73077	2.83846
2	17	Control	Aggressive	186	111.6	7.15385	4.29231
2	17	Treatment	Aggressive	228	136.8	8.76923	5.26154
2	17	Control	Coughing	35	21	1.34615	0.807692
2	17	Treatment	Coughing	88	52.8	3.38462	2.03077
2	17	Control	Normal	135	81	5.19231	3.11538
2	17	Treatment	Normal	103	61.8	3.96154	2.37692
2	17	Control	Sneezing	31	18.6	1.19231	0.715385
2	17	Treatment	Sneezing	107	64.2	4.11538	2.46923
2	18	Control	Aggressive	373	223.8	14.3462	8.60769
2	18	Treatment	Aggressive	355	213	13.6538	8.19231
2	18	Control	Coughing	38	22.8	1.46154	0.876923
2	18	Treatment	Coughing	28	16.8	1.07692	0.646154
2	18	Control	Normal	130	78	5	3
2	18	Treatment	Normal	53	31.8	2.03846	1.22308
2	18	Control	Sneezing	132	79.2	5.07692	3.04615
2	18	Treatment	Sneezing	98	58.8	3.76923	2.26154
2	19	Control	Aggressive	50	30	1.92308	1.15385
2	19	Treatment	Aggressive	176	105.6	6.76923	4.06154
2	19	Control	Coughing	8	4.8	0.307692	0.184615
2	19	Treatment	Coughing	14	8.4	0.538462	0.323077
2	19	Control	Normal	62	37.2	2.38462	1.43077
2	19	Treatment	Normal	64	38.4	2.46154	1.47692
2	19	Control	Sneezing	53	31.8	2.03846	1.22308
2	19	Treatment	Sneezing	160	96	6.15385	3.69231
2	20	Control	Aggressive	297	178.2	11.4231	6.85385
2	20	Treatment	Aggressive	224	134.4	8.61538	5.16923
2	20	Control	Coughing	30	18	1.15385	0.692308
2	20	Treatment	Coughing	33	19.8	1.26923	0.761538
2	20	Control	Normal	81	48.6	3.11538	1.86923
2	20	Treatment	Normal	54	32.4	2.07692	1.24615
2	20	Control	Sneezing	43	25.8	1.65385	0.992308
2	20	Treatment	Sneezing	120	72	4.61538	2.76923
2	21	Control	Aggressive	315	189	12.1154	7.26923
2	21	Treatment	Aggressive	228	136.8	8.76923	5.26154
2	21	Control	Coughing	67	40.2	2.57692	1.54615
2	21	Treatment	Coughing	48	28.8	1.84615	1.10769
2	21	Control	Normal	276	165.6	10.6154	6.36923
2	21	Treatment	Normal	103	61.8	3.96154	2.37692
2	21	Control	Sneezing	81	48.6	3.11538	1.86923
2	21	Treatment	Sneezing	105	63	4.03846	2.42308
2	22	Control	Aggressive	85	51	3.26923	1.96154
2	22	Treatment	Aggressive	388	232.8	14.9231	8.95385
2	22	Control	Coughing	11	6.6	0.423077	0.253846
2	22	Treatment	Coughing	154	92.4	5.92308	3.55385
2	22	Control	Normal	276	165.6	10.6154	6.36923
2	22	Treatment	Normal	192	115.2	7.38462	4.43077
2	22	Control	Sneezing	74	44.4	2.84615	1.70769
2	22	Treatment	Sneezing	38	22.8	1.46154	0.876923
2	23	Control	Aggressive	181	108.6	6.96154	4.17692
2	23	Treatment	Aggressive	400	240	15.3846	9.23077
2	23	Control	Coughing	57	34.2	2.19231	1.31538
2	23	Treatment	Coughing	116	69.6	4.46154	2.67692
2	23	Control	Normal	203	121.8	7.80769	4.68462
2	23	Treatment	Normal	276	165.6	10.6154	6.36923
2	23	Control	Sneezing	51	30.6	1.96154	1.17692
2	23	Treatment	Sneezing	24	14.4	0.923077	0.553846
3	0	Control	Aggressive	0	0	0	0
3	0	Treatment	Aggressive	142	85.2	5.46154	3.27692
3	0	Control	Coughing	11	6.6	0.423077	0.253846
3	0	Treatment	Coughing	13	7.8	0.5	0.3
3	0	Control	Normal	26	15.6	1	0.6
3	0	Treatment	Normal	31	18.6	1.19231	0.715385
3	0	Control	Sneezing	61	36.6	2.34615	1.40769
3	0	Treatment	Sneezing	75	45	2.88462	1.73077
3	1	Control	Aggressive	111	66.6	4.26923	2.56154
3	1	Treatment	Aggressive	55	33	2.11538	1.26923
3	1	Control	Coughing	12	7.2	0.461538	0.276923
3	1	Treatment	Coughing	15	9	0.576923	0.346154
3	1	Control	Normal	48	28.8	1.84615	1.10769
3	1	Treatment	Normal	33	19.8	1.26923	0.761538
3	1	Control	Sneezing	45	27	1.73077	1.03846
3	1	Treatment	Sneezing	118	70.8	4.53846	2.72308
3	2	Control	Aggressive	97	58.2	3.73077	2.23846
3	2	Treatment	Aggressive	52	31.2	2	1.2
3	2	Control	Coughing	20	12	0.769231	0.461538
3	2	Treatment	Coughing	15	9	0.576923	0.346154
3	2	Control	Normal	101	60.6	3.88462	2.33077
3	2	Treatment	Normal	30	18	1.15385	0.692308
3	2	Control	Sneezing	29	17.4	1.11538	0.669231
3	2	Treatment	Sneezing	103	61.8	3.96154	2.37692
3	3	Control	Aggressive	85	51	3.26923	1.96154
3	3	Treatment	Aggressive	116	69.6	4.46154	2.67692
3	3	Control	Coughing	60	36	2.30769	1.38462
3	3	Treatment	Coughing	8	4.8	0.307692	0.184615
3	3	Control	Normal	106	63.6	4.07692	2.44615
3	3	Treatment	Normal	37	22.2	1.42308	0.853846
3	3	Control	Sneezing	87	52.2	3.34615	2.00769
3	3	Treatment	Sneezing	130	78	5	3
3	4	Control	Aggressive	54	32.4	2.07692	1.24615
3	4	Treatment	Aggressive	84	50.4	3.23077	1.93846
3	4	Control	Coughing	19	11.4	0.730769	0.438462
3	4	Treatment	Coughing	24	14.4	0.923077	0.553846
3	4	Control	Normal	84	50.4	3.23077	1.93846
3	4	Treatment	Normal	43	25.8	1.65385	0.992308
3	4	Control	Sneezing	121	72.6	4.65385	2.79231
3	4	Treatment	Sneezing	120	72	4.61538	2.76923
3	5	Control	Aggressive	32	19.2	1.23077	0.738462
3	5	Treatment	Aggressive	14	8.4	0.538462	0.323077
3	5	Control	Coughing	13	7.8	0.5	0.3
3	5	Treatment	Coughing	18	10.8	0.692308	0.415385
3	5	Control	Normal	29	17.4	1.11538	0.669231
3	5	Treatment	Normal	55	33	2.11538	1.26923
3	5	Control	Sneezing	100	60	3.84615	2.30769
3	5	Treatment	Sneezing	79	47.4	3.03846	1.82308
3	6	Control	Aggressive	92	55.2	3.53846	2.12308
3	6	Treatment	Aggressive	130	78	5	3
3	6	Control	Coughing	18	10.8	0.692308	0.415385
3	6	Treatment	Coughing	49	29.4	1.88462	1.13077
3	6	Control	Normal	145	87	5.57692	3.34615
3	6	Treatment	Normal	56	33.6	2.15385	1.29231
3	6	Control	Sneezing	141	84.6	5.42308	3.25385
3	6	Treatment	Sneezing	54	32.4	2.07692	1.24615
3	7	Control	Aggressive	93	55.8	3.57692	2.14615
3	7	Treatment	Aggressive	137	82.2	5.26923	3.16154
3	7	Control	Coughing	13	7.8	0.5	0.3
3	7	Treatment	Coughing	38	22.8	1.46154	0.876923
3	7	Control	Normal	164	98.4	6.30769	3.78462
3	7	Treatment	Normal	47	28.2	1.80769	1.08462
3	7	Control	Sneezing	155	93	5.96154	3.57692
3	7	Treatment	Sneezing	66	39.6	2.53846	1.52308
3	8	Control	Aggressive	3	1.8	0.115385	0.0692308
3	8	Treatment	Aggressive	18	10.8	0.692308	0.415385
3	8	Control	Coughing	3	1.8	0.115385	0.0692308
3	8	Treatment	Coughing	13	7.8	0.5	0.3
3	8	Control	Normal	19	11.4	0.730769	0.438462
3	8	Treatment	Normal	41	24.6	1.57692	0.946154
3	8	Control	Sneezing	66	39.6	2.53846	1.52308
3	8	Treatment	Sneezing	56	33.6	2.15385	1.29231
3	9	Control	Aggressive	7	4.2	0.269231	0.161538
3	9	Treatment	Aggressive	188	112.8	7.23077	4.33846
3	9	Control	Coughing	1	0.6	0.0384615	0.0230769
3	9	Treatment	Coughing	38	22.8	1.46154	0.876923
3	9	Control	Normal	10	6	0.384615	0.230769
3	9	Treatment	Normal	38	22.8	1.46154	0.876923
3	9	Control	Sneezing	54	32.4	2.07692	1.24615
3	9	Treatment	Sneezing	78	46.8	3	1.8
3	10	Control	Aggressive	22	13.2	0.846154	0.507692
3	10	Treatment	Aggressive	290	174	11.1538	6.69231
3	10	Control	Coughing	13	7.8	0.5	0.3
3	10	Treatment	Coughing	44	26.4	1.69231	1.01538
3	10	Control	Normal	28	16.8	1.07692	0.646154
3	10	Treatment	Normal	311	186.6	11.9615	7.17692
3	10	Control	Sneezing	37	22.2	1.42308	0.853846
3	10	Treatment	Sneezing	62	37.2	2.38462	1.43077
3	11	Control	Aggressive	91	54.6	3.5	2.1
3	11	Treatment	Aggressive	330	198	12.6923	7.61538
3	11	Control	Coughing	11	6.6	0.423077	0.253846
3	11	Treatment	Coughing	76	45.6	2.92308	1.75385
3	11	Control	Normal	68	40.8	2.61538	1.56923
3	11	Treatment	Normal	213	127.8	8.19231	4.91538
3	11	Control	Sneezing	62	37.2	2.38462	1.43077
3	11	Treatment	Sneezing	46	27.6	1.76923	1.06154
3	12	Control	Aggressive	293	175.8	11.2692	6.76154
3	12	Treatment	Aggressive	218	130.8	8.38462	5.03077
3	12	Control	Coughing	77	46.2	2.96154	1.77692
3	12	Treatment	Coughing	47	28.2	1.80769	1.08462
3	12	Control	Normal	100	60	3.84615	2.30769
3	12	Treatment	Normal	125	75	4.80769	2.88462
3	12	Control	Sneezing	58	34.8	2.23077	1.33846
3	12	Treatment	Sneezing	78	46.8	3	1.8
3	13	Control	Aggressive	264	158.4	10.1538	6.09231
3	13	Treatment	Aggressive	280	168	10.7692	6.46154
3	13	Control	Coughing	90	54	3.46154	2.07692
3	13	Treatment	Coughing	77	46.2	2.96154	1.77692
3	13	Control	Normal	133	79.8	5.11538	3.06923
3	13	Treatment	Normal	64	38.4	2.46154	1.47692
3	13	Control	Sneezing	30	18	1.15385	0.692308
3	13	Treatment	Sneezing	58	34.8	2.23077	1.33846
3	14	Control	Aggressive	18	10.8	0.692308	0.415385
3	14	Treatment	Aggressive	251	150.6	9.65385	5.79231
3	14	Control	Coughing	11	6.6	0.423077	0.253846
3	14	Treatment	Coughing	36	21.6	1.38462	0.830769
3	14	Control	Normal	31	18.6	1.19231	0.715385
3	14	Treatment	Normal	9	5.4	0.346154	0.207692
3	14	Control	Sneezing	46	27.6	1.76923	1.06154
3	14	Treatment	Sneezing	77	46.2	2.96154	1.77692
3	15	Control	Aggressive	123	73.8	4.73077	2.83846
3	15	Treatment	Aggressive	436	261.6	16.7692	10.0615
3	15	Control	Coughing	35	21	1.34615	0.807692
3	15	Treatment	Coughing	67	40.2	2.57692	1.54615
3	15	Control	Normal	19	11.4	0.730769	0.438462
3	15	Treatment	Normal	125	75	4.80769	2.88462
3	15	Control	Sneezing	64	38.4	2.46154	1.47692
3	15	Treatment	Sneezing	176	105.6	6.76923	4.06154
3	16	Control	Aggressive	332	199.2	12.7692	7.66154
3	16	Treatment	Aggressive	419	251.4	16.1154	9.66923
3	16	Control	Coughing	69	41.4	2.65385	1.59231
3	16	Treatment	Coughing	61	36.6	2.34615	1.40769
3	16	Control	Normal	98	58.8	3.76923	2.26154
3	16	Treatment	Normal	162	97.2	6.23077	3.73846
3	16	Control	Sneezing	22	13.2	0.846154	0.507692
3	16	Treatment	Sneezing	106	63.6	4.07692	2.44615
3	17	Control	Aggressive	140	84	5.38462	3.23077
3	17	Treatment	Aggressive	247	148.2	9.5	5.7
3	17	Control	Coughing	32	19.2	1.23077	0.738462
3	17	Treatment	Coughing	86	51.6	3.30769	1.98462
3	17	Control	Normal	39	23.4	1.5	0.9
3	17	Treatment	Normal	120	72	4.61538	2.76923
3	17	Control	Sneezing	20	12	0.769231	0.461538
3	17	Treatment	Sneezing	38	22.8	1.46154	0.876923
3	18	Control	Aggressive	298	178.8	11.4615	6.87692
3	18	Treatment	Aggressive	494	296.4	19	11.4
3	18	Control	Coughing	40	24	1.53846	0.923077
3	18	Treatment	Coughing	96	57.6	3.69231	2.21538
3	18	Control	Normal	155	93	5.96154	3.57692
3	18	Treatment	Normal	150	90	5.76923	3.46154
3	18	Control	Sneezing	21	12.6	0.807692	0.484615
3	18	Treatment	Sneezing	53	31.8	2.03846	1.22308
3	19	Control	Aggressive	239	143.4	9.19231	5.51538
3	19	Treatment	Aggressive	314	188.4	12.0769	7.24615
3	19	Control	Coughing	24	14.4	0.923077	0.553846
3	19	Treatment	Coughing	87	52.2	3.34615	2.00769
3	19	Control	Normal	39	23.4	1.5	0.9
3	19	Treatment	Normal	110	66	4.23077	2.53846
3	19	Control	Sneezing	4	2.4	0.153846	0.0923077
3	19	Treatment	Sneezing	39	23.4	1.5	0.9
3	20	Control	Aggressive	438	262.8	16.8462	10.1077
3	20	Treatment	Aggressive	290	174	11.1538	6.69231
3	20	Control	Coughing	82	49.2	3.15385	1.89231
3	20	Treatment	Coughing	101	60.6	3.88462	2.33077
3	20	Control	Normal	152	91.2	5.84615	3.50769
3	20	Treatment	Normal	183	109.8	7.03846	4.22308
3	20	Control	Sneezing	24	14.4	0.923077	0.553846
3	20	Treatment	Sneezing	44	26.4	1.69231	1.01538
3	21	Control	Aggressive	234	140.4	9	5.4
3	21	Treatment	Aggressive	283	169.8	10.8846	6.53077
3	21	Control	Coughing	20	12	0.769231	0.461538
3	21	Treatment	Coughing	84	50.4	3.23077	1.93846
3	21	Control	Normal	130	78	5	3
3	21	Treatment	Normal	190	114	7.30769	4.38462
3	21	Control	Sneezing	30	18	1.15385	0.692308
3	21	Treatment	Sneezing	12	7.2	0.461538	0.276923
3	22	Control	Aggressive	173	103.8	6.65385	3.99231
3	22	Treatment	Aggressive	573	343.8	22.0385	13.2231
3	22	Control	Coughing	11	6.6	0.423077	0.253846
3	22	Treatment	Coughing	173	103.8	6.65385	3.99231
3	22	Control	Normal	60	36	2.30769	1.38462
3	22	Treatment	Normal	323	193.8	12.4231	7.45385
3	22	Control	Sneezing	35	21	1.34615	0.807692
3	22	Treatment	Sneezing	24	14.4	0.923077	0.553846
3	23	Control	Aggressive	137	82.2	5.26923	3.16154
3	23	Treatment	Aggressive	80	48	3.07692	1.84615
3	23	Control	Coughing	8	4.8	0.307692	0.184615
3	23	Treatment	Coughing	20	12	0.769231	0.461538
3	23	Control	Normal	85	51	3.26923	1.96154
3	23	Treatment	Normal	19	11.4	0.730769	0.438462
3	23	Control	Sneezing	15	9	0.576923	0.346154
3	23	Treatment	Sneezing	19	11.4	0.730769	0.438462
4	0	Control	Aggressive	36	21.6	1.38462	0.830769
4	0	Treatment	Aggressive	168	100.8	6.46154	3.87692
4	0	Control	Coughing	14	8.4	0.538462	0.323077
4	0	Treatment	Coughing	23	13.8	0.884615	0.530769
4	0	Control	Normal	36	21.6	1.38462	0.830769
4	0	Treatment	Normal	17	10.2	0.653846	0.392308
4	0	Control	Sneezing	31	18.6	1.19231	0.715385
4	0	Treatment	Sneezing	25	15	0.961538	0.576923
4	1	Control	Aggressive	11	6.6	0.423077	0.253846
4	1	Treatment	Aggressive	85	51	3.26923	1.96154
4	1	Control	Coughing	3	1.8	0.115385	0.0692308
4	1	Treatment	Coughing	67	40.2	2.57692	1.54615
4	1	Control	Normal	52	31.2	2	1.2
4	1	Treatment	Normal	29	17.4	1.11538	0.669231
4	1	Control	Sneezing	28	16.8	1.07692	0.646154
4	1	Treatment	Sneezing	63	37.8	2.42308	1.45385
4	2	Control	Aggressive	75	45	2.88462	1.73077
4	2	Treatment	Aggressive	218	130.8	8.38462	5.03077
4	2	Control	Coughing	51	30.6	1.96154	1.17692
4	2	Treatment	Coughing	43	25.8	1.65385	0.992308
4	2	Control	Normal	59	35.4	2.26923	1.36154
4	2	Treatment	Normal	57	34.2	2.19231	1.31538
4	2	Control	Sneezing	33	19.8	1.26923	0.761538
4	2	Treatment	Sneezing	91	54.6	3.5	2.1
4	3	Control	Aggressive	16	9.6	0.615385	0.369231
4	3	Treatment	Aggressive	214	128.4	8.23077	4.93846
4	3	Control	Coughing	18	10.8	0.692308	0.415385
4	3	Treatment	Coughing	52	31.2	2	1.2
4	3	Control	Normal	40	24	1.53846	0.923077
4	3	Treatment	Normal	68	40.8	2.61538	1.56923
4	3	Control	Sneezing	27	16.2	1.03846	0.623077
4	3	Treatment	Sneezing	97	58.2	3.73077	2.23846
4	4	Control	Aggressive	117	70.2	4.5	2.7
4	4	Treatment	Aggressive	197	118.2	7.57692	4.54615
4	4	Control	Coughing	12	7.2	0.461538	0.276923
4	4	Treatment	Coughing	52	31.2	2	1.2
4	4	Control	Normal	72	43.2	2.76923	1.66154
4	4	Treatment	Normal	60	36	2.30769	1.38462
4	4	Control	Sneezing	22	13.2	0.846154	0.507692
4	4	Treatment	Sneezing	83	49.8	3.19231	1.91538
4	5	Control	Aggressive	13	7.8	0.5	0.3
4	5	Treatment	Aggressive	170	102	6.53846	3.92308
4	5	Control	Coughing	9	5.4	0.346154	0.207692
4	5	Treatment	Coughing	61	36.6	2.34615	1.40769
4	5	Control	Normal	23	13.8	0.884615	0.530769
4	5	Treatment	Normal	57	34.2	2.19231	1.31538
4	5	Control	Sneezing	26	15.6	1	0.6
4	5	Treatment	Sneezing	150	90	5.76923	3.46154
4	6	Control	Aggressive	10	6	0.384615	0.230769
4	6	Treatment	Aggressive	80	48	3.07692	1.84615
4	6	Control	Coughing	5	3	0.192308	0.115385
4	6	Treatment	Coughing	37	22.2	1.42308	0.853846
4	6	Control	Normal	15	9	0.576923	0.346154
4	6	Treatment	Normal	54	32.4	2.07692	1.24615
4	6	Control	Sneezing	5	3	0.192308	0.115385
4	6	Treatment	Sneezing	144	86.4	5.53846	3.32308
4	7	Control	Aggressive	7	4.2	0.269231	0.161538
4	7	Treatment	Aggressive	234	140.4	9	5.4
4	7	Control	Coughing	5	3	0.192308	0.115385
4	7	Treatment	Coughing	62	37.2	2.38462	1.43077
4	7	Control	Normal	9	5.4	0.346154	0.207692
4	7	Treatment	Normal	136	81.6	5.23077	3.13846
4	7	Control	Sneezing	32	19.2	1.23077	0.738462
4	7	Treatment	Sneezing	139	83.4	5.34615	3.20769
4	8	Control	Aggressive	91	54.6	3.5	2.1
4	8	Treatment	Aggressive	257	154.2	9.88462	5.93077
4	8	Control	Coughing	32	19.2	1.23077	0.738462
4	8	Treatment	Coughing	70	42	2.69231	1.61538
4	8	Control	Normal	45	27	1.73077	1.03846
4	8	Treatment	Normal	152	91.2	5.84615	3.50769
4	8	Control	Sneezing	89	53.4	3.42308	2.05385
4	8	Treatment	Sneezing	148	88.8	5.69231	3.41538
4	9	Control	Aggressive	23	13.8	0.884615	0.530769
4	9	Treatment	Aggressive	255	153	9.80769	5.88462
4	9	Control	Coughing	7	4.2	0.269231	0.161538
4	9	Treatment	Coughing	50	30	1.92308	1.15385
4	9	Control	Normal	21	12.6	0.807692	0.484615
4	9	Treatment	Normal	99	59.4	3.80769	2.28462
4	9	Control	Sneezing	27	16.2	1.03846	0.623077
4	9	Treatment	Sneezing	102	61.2	3.92308	2.35385
4	10	Control	Aggressive	17	10.2	0.653846	0.392308
4	10	Treatment	Aggressive	234	140.4	9	5.4
4	10	Control	Coughing	12	7.2	0.461538	0.276923
4	10	Treatment	Coughing	53	31.8	2.03846	1.22308
4	10	Control	Normal	11	6.6	0.423077	0.253846
4	10	Treatment	Normal	145	87	5.57692	3.34615
4	10	Control	Sneezing	28	16.8	1.07692	0.646154
4	10	Treatment	Sneezing	113	67.8	4.34615	2.60769
4	11	Control	Aggressive	89	53.4	3.42308	2.05385
4	11	Treatment	Aggressive	146	87.6	5.61538	3.36923
4	11	Control	Coughing	17	10.2	0.653846	0.392308
4	11	Treatment	Coughing	39	23.4	1.5	0.9
4	11	Control	Normal	30	18	1.15385	0.692308
4	11	Treatment	Normal	67	40.2	2.57692	1.54615
4	11	Control	Sneezing	17	10.2	0.653846	0.392308
4	11	Treatment	Sneezing	34	20.4	1.30769	0.784615
4	12	Control	Aggressive	4	2.4	0.153846	0.0923077
4	12	Treatment	Aggressive	396	237.6	15.2308	9.13846
4	12	Control	Coughing	1	0.6	0.0384615	0.0230769
4	12	Treatment	Coughing	80	48	3.07692	1.84615
4	12	Control	Normal	7	4.2	0.269231	0.161538
4	12	Treatment	Normal	190	114	7.30769	4.38462
4	12	Control	Sneezing	23	13.8	0.884615	0.530769
4	12	Treatment	Sneezing	43	25.8	1.65385	0.992308
4	13	Control	Aggressive	136	81.6	5.23077	3.13846
4	13	Treatment	Aggressive	348	208.8	13.3846	8.03077
4	13	Control	Coughing	39	23.4	1.5	0.9
4	13	Treatment	Coughing	81	48.6	3.11538	1.86923
4	13	Control	Normal	60	36	2.30769	1.38462
4	13	Treatment	Normal	132	79.2	5.07692	3.04615
4	13	Control	Sneezing	24	14.4	0.923077	0.553846
4	13	Treatment	Sneezing	24	14.4	0.923077	0.553846
4	14	Control	Aggressive	249	149.4	9.57692	5.74615
4	14	Treatment	Aggressive	339	203.4	13.0385	7.82308
4	14	Control	Coughing	70	42	2.69231	1.61538
4	14	Treatment	Coughing	82	49.2	3.15385	1.89231
4	14	Control	Normal	79	47.4	3.03846	1.82308
4	14	Treatment	Normal	147	88.2	5.65385	3.39231
4	14	Control	Sneezing	15	9	0.576923	0.346154
4	14	Treatment	Sneezing	11	6.6	0.423077	0.253846
4	15	Control	Aggressive	54	32.4	2.07692	1.24615
4	15	Treatment	Aggressive	478	286.8	18.3846	11.0308
4	15	Control	Coughing	26	15.6	1	0.6
4	15	Treatment	Coughing	113	67.8	4.34615	2.60769
4	15	Control	Normal	101	60.6	3.88462	2.33077
4	15	Treatment	Normal	205	123	7.88462	4.73077
4	15	Control	Sneezing	7	4.2	0.269231	0.161538
4	15	Treatment	Sneezing	20	12	0.769231	0.461538
4	16	Control	Aggressive	113	67.8	4.34615	2.60769
4	16	Treatment	Aggressive	402	241.2	15.4615	9.27692
4	16	Control	Coughing	45	27	1.73077	1.03846
4	16	Treatment	Coughing	87	52.2	3.34615	2.00769
4	16	Control	Normal	36	21.6	1.38462	0.830769
4	16	Treatment	Normal	168	100.8	6.46154	3.87692
4	16	Control	Sneezing	15	9	0.576923	0.346154
4	16	Treatment	Sneezing	28	16.8	1.07692	0.646154
4	17	Control	Aggressive	192	115.2	7.38462	4.43077
4	17	Treatment	Aggressive	230	138	8.84615	5.30769
4	17	Control	Coughing	74	44.4	2.84615	1.70769
4	17	Treatment	Coughing	78	46.8	3	1.8
4	17	Control	Normal	113	67.8	4.34615	2.60769
4	17	Treatment	Normal	98	58.8	3.76923	2.26154
4	17	Control	Sneezing	79	47.4	3.03846	1.82308
4	17	Treatment	Sneezing	32	19.2	1.23077	0.738462
4	18	Control	Aggressive	18	10.8	0.692308	0.415385
4	18	Treatment	Aggressive	230	138	8.84615	5.30769
4	18	Control	Coughing	14	8.4	0.538462	0.323077
4	18	Treatment	Coughing	70	42	2.69231	1.61538
4	18	Control	Normal	35	21	1.34615	0.807692
4	18	Treatment	Normal	269	161.4	10.3462	6.20769
4	18	Control	Sneezing	33	19.8	1.26923	0.761538
4	18	Treatment	Sneezing	21	12.6	0.807692	0.484615
4	19	Control	Aggressive	44	26.4	1.69231	1.01538
4	19	Treatment	Aggressive	560	336	21.5385	12.9231
4	19	Control	Coughing	8	4.8	0.307692	0.184615
4	19	Treatment	Coughing	95	57	3.65385	2.19231
4	19	Control	Normal	31	18.6	1.19231	0.715385
4	19	Treatment	Normal	199	119.4	7.65385	4.59231
4	19	Control	Sneezing	19	11.4	0.730769	0.438462
4	19	Treatment	Sneezing	10	6	0.384615	0.230769
4	20	Control	Aggressive	135	81	5.19231	3.11538
4	20	Treatment	Aggressive	537	322.2	20.6538	12.3923
4	20	Control	Coughing	41	24.6	1.57692	0.946154
4	20	Treatment	Coughing	88	52.8	3.38462	2.03077
4	20	Control	Normal	49	29.4	1.88462	1.13077
4	20	Treatment	Normal	73	43.8	2.80769	1.68462
4	20	Control	Sneezing	16	9.6	0.615385	0.369231
4	20	Treatment	Sneezing	66	39.6	2.53846	1.52308
4	21	Control	Aggressive	107	64.2	4.11538	2.46923
4	21	Treatment	Aggressive	410	246	15.7692	9.46154
4	21	Control	Coughing	45	27	1.73077	1.03846
4	21	Treatment	Coughing	109	65.4	4.19231	2.51538
4	21	Control	Normal	46	27.6	1.76923	1.06154
4	21	Treatment	Normal	174	104.4	6.69231	4.01538
4	21	Control	Sneezing	11	6.6	0.423077	0.253846
4	21	Treatment	Sneezing	12	7.2	0.461538	0.276923
4	22	Control	Aggressive	251	150.6	9.65385	5.79231
4	22	Treatment	Aggressive	268	160.8	10.3077	6.18462
4	22	Control	Coughing	22	13.2	0.846154	0.507692
4	22	Treatment	Coughing	39	23.4	1.5	0.9
4	22	Control	Normal	71	42.6	2.73077	1.63846
4	22	Treatment	Normal	40	24	1.53846	0.923077
4	22	Control	Sneezing	14	8.4	0.538462	0.323077
4	22	Treatment	Sneezing	21	12.6	0.807692	0.484615
4	23	Control	Aggressive	52	31.2	2	1.2
4	23	Treatment	Aggressive	149	89.4	5.73077	3.43846
4	23	Control	Coughing	15	9	0.576923	0.346154
4	23	Treatment	Coughing	14	8.4	0.538462	0.323077
4	23	Control	Normal	27	16.2	1.03846	0.623077
4	23	Treatment	Normal	12	7.2	0.461538	0.276923
4	23	Control	Sneezing	5	3	0.192308	0.115385
4	23	Treatment	Sneezing	29	17.4	1.11538	0.669231
5	0	Control	Aggressive	3	1.8	0.115385	0.0692308
5	0	Treatment	Aggressive	213	127.8	8.19231	4.91538
5	0	Control	Coughing	4	2.4	0.153846	0.0923077
5	0	Treatment	Coughing	27	16.2	1.03846	0.623077
5	0	Control	Normal	13	7.8	0.5	0.3
5	0	Treatment	Normal	9	5.4	0.346154	0.207692
5	0	Control	Sneezing	19	11.4	0.730769	0.438462
5	0	Treatment	Sneezing	46	27.6	1.76923	1.06154
5	1	Control	Aggressive	32	19.2	1.23077	0.738462
5	1	Treatment	Aggressive	131	78.6	5.03846	3.02308
5	1	Control	Coughing	15	9	0.576923	0.346154
5	1	Treatment	Coughing	24	14.4	0.923077	0.553846
5	1	Control	Normal	33	19.8	1.26923	0.761538
5	1	Treatment	Normal	34	20.4	1.30769	0.784615
5	1	Control	Sneezing	8	4.8	0.307692	0.184615
5	1	Treatment	Sneezing	26	15.6	1	0.6
5	2	Control	Aggressive	163	97.8	6.26923	3.76154
5	2	Treatment	Aggressive	192	115.2	7.38462	4.43077
5	2	Control	Coughing	44	26.4	1.69231	1.01538
5	2	Treatment	Coughing	20	12	0.769231	0.461538
5	2	Control	Normal	57	34.2	2.19231	1.31538
5	2	Treatment	Normal	16	9.6	0.615385	0.369231
5	2	Control	Sneezing	24	14.4	0.923077	0.553846
5	2	Treatment	Sneezing	19	11.4	0.730769	0.438462
5	3	Control	Aggressive	150	90	5.76923	3.46154
5	3	Treatment	Aggressive	150	90	5.76923	3.46154
5	3	Control	Coughing	9	5.4	0.346154	0.207692
5	3	Treatment	Coughing	17	10.2	0.653846	0.392308
5	3	Control	Normal	107	64.2	4.11538	2.46923
5	3	Treatment	Normal	30	18	1.15385	0.692308
5	3	Control	Sneezing	12	7.2	0.461538	0.276923
5	3	Treatment	Sneezing	21	12.6	0.807692	0.484615
5	4	Control	Aggressive	2	1.2	0.0769231	0.0461538
5	4	Treatment	Aggressive	69	41.4	2.65385	1.59231
5	4	Control	Coughing	7	4.2	0.269231	0.161538
5	4	Treatment	Coughing	15	9	0.576923	0.346154
5	4	Control	Normal	5	3	0.192308	0.115385
5	4	Treatment	Normal	5	3	0.192308	0.115385
5	4	Control	Sneezing	5	3	0.192308	0.115385
5	4	Treatment	Sneezing	16	9.6	0.615385	0.369231
5	5	Control	Aggressive	117	70.2	4.5	2.7
5	5	Treatment	Aggressive	163	97.8	6.26923	3.76154
5	5	Control	Coughing	16	9.6	0.615385	0.369231
5	5	Treatment	Coughing	30	18	1.15385	0.692308
5	5	Control	Normal	70	42	2.69231	1.61538
5	5	Treatment	Normal	45	27	1.73077	1.03846
5	5	Control	Sneezing	15	9	0.576923	0.346154
5	5	Treatment	Sneezing	28	16.8	1.07692	0.646154
5	6	Control	Aggressive	7	4.2	0.269231	0.161538
5	6	Treatment	Aggressive	122	73.2	4.69231	2.81538
5	6	Control	Coughing	3	1.8	0.115385	0.0692308
5	6	Treatment	Coughing	21	12.6	0.807692	0.484615
5	6	Control	Normal	22	13.2	0.846154	0.507692
5	6	Treatment	Normal	16	9.6	0.615385	0.369231
5	6	Control	Sneezing	11	6.6	0.423077	0.253846
5	6	Treatment	Sneezing	36	21.6	1.38462	0.830769
5	7	Control	Aggressive	60	36	2.30769	1.38462
5	7	Treatment	Aggressive	70	42	2.69231	1.61538
5	7	Control	Coughing	27	16.2	1.03846	0.623077
5	7	Treatment	Coughing	21	12.6	0.807692	0.484615
5	7	Control	Normal	49	29.4	1.88462	1.13077
5	7	Treatment	Normal	23	13.8	0.884615	0.530769
5	7	Control	Sneezing	12	7.2	0.461538	0.276923
5	7	Treatment	Sneezing	28	16.8	1.07692	0.646154
5	8	Control	Aggressive	3	1.8	0.115385	0.0692308
5	8	Treatment	Aggressive	253	151.8	9.73077	5.83846
5	8	Control	Coughing	7	4.2	0.269231	0.161538
5	8	Treatment	Coughing	47	28.2	1.80769	1.08462
5	8	Control	Normal	6	3.6	0.230769	0.138462
5	8	Treatment	Normal	54	32.4	2.07692	1.24615
5	8	Control	Sneezing	26	15.6	1	0.6
5	8	Treatment	Sneezing	26	15.6	1	0.6
5	9	Control	Aggressive	2	1.2	0.0769231	0.0461538
5	9	Treatment	Aggressive	139	83.4	5.34615	3.20769
5	9	Control	Coughing	3	1.8	0.115385	0.0692308
5	9	Treatment	Coughing	8	4.8	0.307692	0.184615
5	9	Control	Normal	9	5.4	0.346154	0.207692
5	9	Treatment	Normal	6	3.6	0.230769	0.138462
5	9	Control	Sneezing	18	10.8	0.692308	0.415385
5	9	Treatment	Sneezing	11	6.6	0.423077	0.253846
5	10	Control	Aggressive	0	0	0	0
5	10	Treatment	Aggressive	242	145.2	9.30769	5.58462
5	10	Control	Coughing	10	6	0.384615	0.230769
5	10	Treatment	Coughing	27	16.2	1.03846	0.623077
5	10	Control	Normal	5	3	0.192308	0.115385
5	10	Treatment	Normal	75	45	2.88462	1.73077
5	10	Control	Sneezing	17	10.2	0.653846	0.392308
5	10	Treatment	Sneezing	30	18	1.15385	0.692308
5	11	Control	Aggressive	50	30	1.92308	1.15385
5	11	Treatment	Aggressive	218	130.8	8.38462	5.03077
5	11	Control	Coughing	16	9.6	0.615385	0.369231
5	11	Treatment	Coughing	33	19.8	1.26923	0.761538
5	11	Control	Normal	35	21	1.34615	0.807692
5	11	Treatment	Normal	35	21	1.34615	0.807692
5	11	Control	Sneezing	37	22.2	1.42308	0.853846
5	11	Treatment	Sneezing	53	31.8	2.03846	1.22308
5	12	Control	Aggressive	19	11.4	0.730769	0.438462
5	12	Treatment	Aggressive	246	147.6	9.46154	5.67692
5	12	Control	Coughing	22	13.2	0.846154	0.507692
5	12	Treatment	Coughing	35	21	1.34615	0.807692
5	12	Control	Normal	7	4.2	0.269231	0.161538
5	12	Treatment	Normal	50	30	1.92308	1.15385
5	12	Control	Sneezing	32	19.2	1.23077	0.738462
5	12	Treatment	Sneezing	26	15.6	1	0.6
5	13	Control	Aggressive	83	49.8	3.19231	1.91538
5	13	Treatment	Aggressive	497	298.2	19.1154	11.4692
5	13	Control	Coughing	36	21.6	1.38462	0.830769
5	13	Treatment	Coughing	67	40.2	2.57692	1.54615
5	13	Control	Normal	59	35.4	2.26923	1.36154
5	13	Treatment	Normal	123	73.8	4.73077	2.83846
5	13	Control	Sneezing	31	18.6	1.19231	0.715385
5	13	Treatment	Sneezing	43	25.8	1.65385	0.992308
5	14	Control	Aggressive	204	122.4	7.84615	4.70769
5	14	Treatment	Aggressive	841	504.6	32.3462	19.4077
5	14	Control	Coughing	39	23.4	1.5	0.9
5	14	Treatment	Coughing	120	72	4.61538	2.76923
5	14	Control	Normal	45	27	1.73077	1.03846
5	14	Treatment	Normal	177	106.2	6.80769	4.08462
5	14	Control	Sneezing	12	7.2	0.461538	0.276923
5	14	Treatment	Sneezing	124	74.4	4.76923	2.86154
5	15	Control	Aggressive	145	87	5.57692	3.34615
5	15	Treatment	Aggressive	373	223.8	14.3462	8.60769
5	15	Control	Coughing	30	18	1.15385	0.692308
5	15	Treatment	Coughing	51	30.6	1.96154	1.17692
5	15	Control	Normal	64	38.4	2.46154	1.47692
5	15	Treatment	Normal	60	36	2.30769	1.38462
5	15	Control	Sneezing	19	11.4	0.730769	0.438462
5	15	Treatment	Sneezing	40	24	1.53846	0.923077
5	16	Control	Aggressive	93	55.8	3.57692	2.14615
5	16	Treatment	Aggressive	303	181.8	11.6538	6.99231
5	16	Control	Coughing	14	8.4	0.538462	0.323077
5	16	Treatment	Coughing	58	34.8	2.23077	1.33846
5	16	Control	Normal	52	31.2	2	1.2
5	16	Treatment	Normal	79	47.4	3.03846	1.82308
5	16	Control	Sneezing	13	7.8	0.5	0.3
5	16	Treatment	Sneezing	24	14.4	0.923077	0.553846
5	17	Control	Aggressive	1	0.6	0.0384615	0.0230769
5	17	Treatment	Aggressive	314	188.4	12.0769	7.24615
5	17	Control	Coughing	6	3.6	0.230769	0.138462
5	17	Treatment	Coughing	27	16.2	1.03846	0.623077
5	17	Control	Normal	17	10.2	0.653846	0.392308
5	17	Treatment	Normal	24	14.4	0.923077	0.553846
5	17	Control	Sneezing	10	6	0.384615	0.230769
5	17	Treatment	Sneezing	28	16.8	1.07692	0.646154
5	18	Control	Aggressive	74	44.4	2.84615	1.70769
5	18	Treatment	Aggressive	414	248.4	15.9231	9.55385
5	18	Control	Coughing	18	10.8	0.692308	0.415385
5	18	Treatment	Coughing	45	27	1.73077	1.03846
5	18	Control	Normal	31	18.6	1.19231	0.715385
5	18	Treatment	Normal	84	50.4	3.23077	1.93846
5	18	Control	Sneezing	12	7.2	0.461538	0.276923
5	18	Treatment	Sneezing	39	23.4	1.5	0.9
5	19	Control	Aggressive	362	217.2	13.9231	8.35385
5	19	Treatment	Aggressive	447	268.2	17.1923	10.3154
5	19	Control	Coughing	47	28.2	1.80769	1.08462
5	19	Treatment	Coughing	68	40.8	2.61538	1.56923
5	19	Control	Normal	85	51	3.26923	1.96154
5	19	Treatment	Normal	40	24	1.53846	0.923077
5	19	Control	Sneezing	18	10.8	0.692308	0.415385
5	19	Treatment	Sneezing	30	18	1.15385	0.692308
5	20	Control	Aggressive	103	61.8	3.96154	2.37692
5	20	Treatment	Aggressive	80	48	3.07692	1.84615
5	20	Control	Coughing	67	40.2	2.57692	1.54615
5	20	Treatment	Coughing	26	15.6	1	0.6
5	20	Control	Normal	21	12.6	0.807692	0.484615
5	20	Treatment	Normal	25	15	0.961538	0.576923
5	20	Control	Sneezing	16	9.6	0.615385	0.369231
5	20	Treatment	Sneezing	7	4.2	0.269231	0.161538
5	21	Control	Aggressive	403	241.8	15.5	9.3
5	21	Treatment	Aggressive	214	128.4	8.23077	4.93846
5	21	Control	Coughing	46	27.6	1.76923	1.06154
5	21	Treatment	Coughing	36	21.6	1.38462	0.830769
5	21	Control	Normal	114	68.4	4.38462	2.63077
5	21	Treatment	Normal	44	26.4	1.69231	1.01538
5	21	Control	Sneezing	10	6	0.384615	0.230769
5	21	Treatment	Sneezing	10	6	0.384615	0.230769
5	22	Control	Aggressive	176	105.6	6.76923	4.06154
5	22	Treatment	Aggressive	383	229.8	14.7308	8.83846
5	22	Control	Coughing	17	10.2	0.653846	0.392308
5	22	Treatment	Coughing	61	36.6	2.34615	1.40769
5	22	Control	Normal	56	33.6	2.15385	1.29231
5	22	Treatment	Normal	16	9.6	0.615385	0.369231
5	22	Control	Sneezing	9	5.4	0.346154	0.207692
5	22	Treatment	Sneezing	29	17.4	1.11538	0.669231
5	23	Control	Aggressive	156	93.6	6	3.6
5	23	Treatment	Aggressive	181	108.6	6.96154	4.17692
5	23	Control	Coughing	19	11.4	0.730769	0.438462
5	23	Treatment	Coughing	52	31.2	2	1.2
5	23	Control	Normal	101	60.6	3.88462	2.33077
5	23	Treatment	Normal	32	19.2	1.23077	0.738462
5	23	Control	Sneezing	13	7.8	0.5	0.3
5	23	Treatment	Sneezing	27	16.2	1.03846	0.623077
6	0	Control	Aggressive	134	80.4	5.15385	3.09231
6	0	Treatment	Aggressive	198	118.8	7.61538	4.56923
6	0	Control	Coughing	26	15.6	1	0.6
6	0	Treatment	Coughing	33	19.8	1.26923	0.761538
6	0	Control	Normal	49	29.4	1.88462	1.13077
6	0	Treatment	Normal	23	13.8	0.884615	0.530769
6	0	Control	Sneezing	15	9	0.576923	0.346154
6	0	Treatment	Sneezing	14	8.4	0.538462	0.323077
6	1	Control	Aggressive	18	10.8	0.692308	0.415385
6	1	Treatment	Aggressive	115	69	4.42308	2.65385
6	1	Control	Coughing	15	9	0.576923	0.346154
6	1	Treatment	Coughing	50	30	1.92308	1.15385
6	1	Control	Normal	63	37.8	2.42308	1.45385
6	1	Treatment	Normal	33	19.8	1.26923	0.761538
6	1	Control	Sneezing	29	17.4	1.11538	0.669231
6	1	Treatment	Sneezing	29	17.4	1.11538	0.669231
6	2	Control	Aggressive	112	67.2	4.30769	2.58462
6	2	Treatment	Aggressive	202	121.2	7.76923	4.66154
6	2	Control	Coughing	24	14.4	0.923077	0.553846
6	2	Treatment	Coughing	46	27.6	1.76923	1.06154
6	2	Control	Normal	43	25.8	1.65385	0.992308
6	2	Treatment	Normal	37	22.2	1.42308	0.853846
6	2	Control	Sneezing	10	6	0.384615	0.230769
6	2	Treatment	Sneezing	24	14.4	0.923077	0.553846
6	3	Control	Aggressive	0	0	0	0
6	3	Treatment	Aggressive	70	42	2.69231	1.61538
6	3	Control	Coughing	13	7.8	0.5	0.3
6	3	Treatment	Coughing	19	11.4	0.730769	0.438462
6	3	Control	Normal	12	7.2	0.461538	0.276923
6	3	Treatment	Normal	4	2.4	0.153846	0.0923077
6	3	Control	Sneezing	39	23.4	1.5	0.9
6	3	Treatment	Sneezing	27	16.2	1.03846	0.623077
6	4	Control	Aggressive	110	66	4.23077	2.53846
6	4	Treatment	Aggressive	47	28.2	1.80769	1.08462
6	4	Control	Coughing	32	19.2	1.23077	0.738462
6	4	Treatment	Coughing	17	10.2	0.653846	0.392308
6	4	Control	Normal	155	93	5.96154	3.57692
6	4	Treatment	Normal	21	12.6	0.807692	0.484615
6	4	Control	Sneezing	15	9	0.576923	0.346154
6	4	Treatment	Sneezing	22	13.2	0.846154	0.507692
6	5	Control	Aggressive	51	30.6	1.96154	1.17692
6	5	Treatment	Aggressive	46	27.6	1.76923	1.06154
6	5	Control	Coughing	10	6	0.384615	0.230769
6	5	Treatment	Coughing	42	25.2	1.61538	0.969231
6	5	Control	Normal	31	18.6	1.19231	0.715385
6	5	Treatment	Normal	32	19.2	1.23077	0.738462
6	5	Control	Sneezing	15	9	0.576923	0.346154
6	5	Treatment	Sneezing	24	14.4	0.923077	0.553846
6	6	Control	Aggressive	21	12.6	0.807692	0.484615
6	6	Treatment	Aggressive	98	58.8	3.76923	2.26154
6	6	Control	Coughing	15	9	0.576923	0.346154
6	6	Treatment	Coughing	54	32.4	2.07692	1.24615
6	6	Control	Normal	132	79.2	5.07692	3.04615
6	6	Treatment	Normal	153	91.8	5.88462	3.53077
6	6	Control	Sneezing	10	6	0.384615	0.230769
6	6	Treatment	Sneezing	21	12.6	0.807692	0.484615
6	7	Control	Aggressive	41	24.6	1.57692	0.946154
6	7	Treatment	Aggressive	166	99.6	6.38462	3.83077
6	7	Control	Coughing	14	8.4	0.538462	0.323077
6	7	Treatment	Coughing	39	23.4	1.5	0.9
6	7	Control	Normal	145	87	5.57692	3.34615
6	7	Treatment	Normal	196	117.6	7.53846	4.52308
6	7	Control	Sneezing	55	33	2.11538	1.26923
6	7	Treatment	Sneezing	15	9	0.576923	0.346154
6	8	Control	Aggressive	16	9.6	0.615385	0.369231
6	8	Treatment	Aggressive	56	33.6	2.15385	1.29231
6	8	Control	Coughing	3	1.8	0.115385	0.0692308
6	8	Treatment	Coughing	25	15	0.961538	0.576923
6	8	Control	Normal	18	10.8	0.692308	0.415385
6	8	Treatment	Normal	64	38.4	2.46154	1.47692
6	8	Control	Sneezing	28	16.8	1.07692	0.646154
6	8	Treatment	Sneezing	26	15.6	1	0.6
6	9	Control	Aggressive	102	61.2	3.92308	2.35385
6	9	Treatment	Aggressive	53	31.8	2.03846	1.22308
6	9	Control	Coughing	20	12	0.769231	0.461538
6	9	Treatment	Coughing	33	19.8	1.26923	0.761538
6	9	Control	Normal	13	7.8	0.5	0.3
6	9	Treatment	Normal	138	82.8	5.30769	3.18462
6	9	Control	Sneezing	29	17.4	1.11538	0.669231
6	9	Treatment	Sneezing	50	30	1.92308	1.15385
6	10	Control	Aggressive	6	3.6	0.230769	0.138462
6	10	Treatment	Aggressive	181	108.6	6.96154	4.17692
6	10	Control	Coughing	19	11.4	0.730769	0.438462
6	10	Treatment	Coughing	55	33	2.11538	1.26923
6	10	Control	Normal	14	8.4	0.538462	0.323077
6	10	Treatment	Normal	141	84.6	5.42308	3.25385
6	10	Control	Sneezing	13	7.8	0.5	0.3
6	10	Treatment	Sneezing	39	23.4	1.5	0.9
6	11	Control	Aggressive	113	67.8	4.34615	2.60769
6	11	Treatment	Aggressive	228	136.8	8.76923	5.26154
6	11	Control	Coughing	41	24.6	1.57692	0.946154
6	11	Treatment	Coughing	67	40.2	2.57692	1.54615
6	11	Control	Normal	229	137.4	8.80769	5.28462
6	11	Treatment	Normal	180	108	6.92308	4.15385
6	11	Control	Sneezing	62	37.2	2.38462	1.43077
6	11	Treatment	Sneezing	50	30	1.92308	1.15385
6	12	Control	Aggressive	21	12.6	0.807692	0.484615
6	12	Treatment	Aggressive	221	132.6	8.5	5.1
6	12	Control	Coughing	9	5.4	0.346154	0.207692
6	12	Treatment	Coughing	15	9	0.576923	0.346154
6	12	Control	Normal	21	12.6	0.807692	0.484615
6	12	Treatment	Normal	60	36	2.30769	1.38462
6	12	Control	Sneezing	24	14.4	0.923077	0.553846
6	12	Treatment	Sneezing	7	4.2	0.269231	0.161538
6	13	Control	Aggressive	49	29.4	1.88462	1.13077
6	13	Treatment	Aggressive	134	80.4	5.15385	3.09231
6	13	Control	Coughing	18	10.8	0.692308	0.415385
6	13	Treatment	Coughing	25	15	0.961538	0.576923
6	13	Control	Normal	48	28.8	1.84615	1.10769
6	13	Treatment	Normal	33	19.8	1.26923	0.761538
6	13	Control	Sneezing	47	28.2	1.80769	1.08462
6	13	Treatment	Sneezing	23	13.8	0.884615	0.530769
6	14	Control	Aggressive	160	96	6.15385	3.69231
6	14	Treatment	Aggressive	329	197.4	12.6538	7.59231
6	14	Control	Coughing	40	24	1.53846	0.923077
6	14	Treatment	Coughing	53	31.8	2.03846	1.22308
6	14	Control	Normal	62	37.2	2.38462	1.43077
6	14	Treatment	Normal	33	19.8	1.26923	0.761538
6	14	Control	Sneezing	22	13.2	0.846154	0.507692
6	14	Treatment	Sneezing	27	16.2	1.03846	0.623077
6	15	Control	Aggressive	13	7.8	0.5	0.3
6	15	Treatment	Aggressive	366	219.6	14.0769	8.44615
6	15	Control	Coughing	23	13.8	0.884615	0.530769
6	15	Treatment	Coughing	36	21.6	1.38462	0.830769
6	15	Control	Normal	14	8.4	0.538462	0.323077
6	15	Treatment	Normal	712	427.2	27.3846	16.4308
6	15	Control	Sneezing	17	10.2	0.653846	0.392308
6	15	Treatment	Sneezing	21	12.6	0.807692	0.484615
6	16	Control	Aggressive	283	169.8	10.8846	6.53077
6	16	Treatment	Aggressive	443	265.8	17.0385	10.2231
6	16	Control	Coughing	86	51.6	3.30769	1.98462
6	16	Treatment	Coughing	56	33.6	2.15385	1.29231
6	16	Control	Normal	124	74.4	4.76923	2.86154
6	16	Treatment	Normal	378	226.8	14.5385	8.72308
6	16	Control	Sneezing	16	9.6	0.615385	0.369231
6	16	Treatment	Sneezing	21	12.6	0.807692	0.484615
6	17	Control	Aggressive	148	88.8	5.69231	3.41538
6	17	Treatment	Aggressive	504	302.4	19.3846	11.6308
6	17	Control	Coughing	72	43.2	2.76923	1.66154
6	17	Treatment	Coughing	180	108	6.92308	4.15385
6	17	Control	Normal	131	78.6	5.03846	3.02308
6	17	Treatment	Normal	359	215.4	13.8077	8.28462
6	17	Control	Sneezing	13	7.8	0.5	0.3
6	17	Treatment	Sneezing	11	6.6	0.423077	0.253846
6	18	Control	Aggressive	114	68.4	4.38462	2.63077
6	18	Treatment	Aggressive	171	102.6	6.57692	3.94615
6	18	Control	Coughing	15	9	0.576923	0.346154
6	18	Treatment	Coughing	16	9.6	0.615385	0.369231
6	18	Control	Normal	81	48.6	3.11538	1.86923
6	18	Treatment	Normal	104	62.4	4	2.4
6	18	Control	Sneezing	6	3.6	0.230769	0.138462
6	18	Treatment	Sneezing	13	7.8	0.5	0.3
6	19	Control	Aggressive	189	113.4	7.26923	4.36154
6	19	Treatment	Aggressive	77	46.2	2.96154	1.77692
6	19	Control	Coughing	24	14.4	0.923077	0.553846
6	19	Treatment	Coughing	41	24.6	1.57692	0.946154
6	19	Control	Normal	28	16.8	1.07692	0.646154
6	19	Treatment	Normal	99	59.4	3.80769	2.28462
6	19	Control	Sneezing	16	9.6	0.615385	0.369231
6	19	Treatment	Sneezing	28	16.8	1.07692	0.646154
6	20	Control	Aggressive	78	46.8	3	1.8
6	20	Treatment	Aggressive	515	309	19.8077	11.8846
6	20	Control	Coughing	41	24.6	1.57692	0.946154
6	20	Treatment	Coughing	77	46.2	2.96154	1.77692
6	20	Control	Normal	161	96.6	6.19231	3.71538
6	20	Treatment	Normal	451	270.6	17.3462	10.4077
6	20	Control	Sneezing	13	7.8	0.5	0.3
6	20	Treatment	Sneezing	24	14.4	0.923077	0.553846
6	21	Control	Aggressive	161	96.6	6.19231	3.71538
6	21	Treatment	Aggressive	735	441	28.2692	16.9615
6	21	Control	Coughing	28	16.8	1.07692	0.646154
6	21	Treatment	Coughing	122	73.2	4.69231	2.81538
6	21	Control	Normal	33	19.8	1.26923	0.761538
6	21	Treatment	Normal	515	309	19.8077	11.8846
6	21	Control	Sneezing	24	14.4	0.923077	0.553846
6	21	Treatment	Sneezing	19	11.4	0.730769	0.438462
6	22	Control	Aggressive	422	253.2	16.2308	9.73846
6	22	Treatment	Aggressive	429	257.4	16.5	9.9
6	22	Control	Coughing	39	23.4	1.5	0.9
6	22	Treatment	Coughing	74	44.4	2.84615	1.70769
6	22	Control	Normal	205	123	7.88462	4.73077
6	22	Treatment	Normal	959	575.4	36.8846	22.1308
6	22	Control	Sneezing	20	12	0.769231	0.461538
6	22	Treatment	Sneezing	14	8.4	0.538462	0.323077
6	23	Control	Aggressive	133	79.8	5.11538	3.06923
6	23	Treatment	Aggressive	307	184.2	11.8077	7.08462
6	23	Control	Coughing	26	15.6	1	0.6
6	23	Treatment	Coughing	57	34.2	2.19231	1.31538
6	23	Control	Normal	73	43.8	2.80769	1.68462
6	23	Treatment	Normal	55	33	2.11538	1.26923
6	23	Control	Sneezing	8	4.8	0.307692	0.184615
6	23	Treatment	Sneezing	13	7.8	0.5	0.3
7	0	Control	Aggressive	147	88.2	5.65385	3.39231
7	0	Treatment	Aggressive	209	125.4	8.03846	4.82308
7	0	Control	Coughing	11	6.6	0.423077	0.253846
7	0	Treatment	Coughing	66	39.6	2.53846	1.52308
7	0	Control	Normal	93	55.8	3.57692	2.14615
7	0	Treatment	Normal	167	100.2	6.42308	3.85385
7	0	Control	Sneezing	6	3.6	0.230769	0.138462
7	0	Treatment	Sneezing	20	12	0.769231	0.461538
7	1	Control	Aggressive	79	47.4	3.03846	1.82308
7	1	Treatment	Aggressive	204	122.4	7.84615	4.70769
7	1	Control	Coughing	23	13.8	0.884615	0.530769
7	1	Treatment	Coughing	48	28.8	1.84615	1.10769
7	1	Control	Normal	63	37.8	2.42308	1.45385
7	1	Treatment	Normal	337	202.2	12.9615	7.77692
7	1	Control	Sneezing	10	6	0.384615	0.230769
7	1	Treatment	Sneezing	17	10.2	0.653846	0.392308
7	2	Control	Aggressive	5	3	0.192308	0.115385
7	2	Treatment	Aggressive	97	58.2	3.73077	2.23846
7	2	Control	Coughing	1	0.6	0.0384615	0.0230769
7	2	Treatment	Coughing	18	10.8	0.692308	0.415385
7	2	Control	Normal	16	9.6	0.615385	0.369231
7	2	Treatment	Normal	45	27	1.73077	1.03846
7	2	Control	Sneezing	30	18	1.15385	0.692308
7	2	Treatment	Sneezing	12	7.2	0.461538	0.276923
7	3	Control	Aggressive	23	13.8	0.884615	0.530769
7	3	Treatment	Aggressive	108	64.8	4.15385	2.49231
7	3	Control	Coughing	2	1.2	0.0769231	0.0461538
7	3	Treatment	Coughing	25	15	0.961538	0.576923
7	3	Control	Normal	31	18.6	1.19231	0.715385
7	3	Treatment	Normal	35	21	1.34615	0.807692
7	3	Control	Sneezing	9	5.4	0.346154	0.207692
7	3	Treatment	Sneezing	14	8.4	0.538462	0.323077
7	4	Control	Aggressive	5	3	0.192308	0.115385
7	4	Treatment	Aggressive	159	95.4	6.11538	3.66923
7	4	Control	Coughing	10	6	0.384615	0.230769
7	4	Treatment	Coughing	45	27	1.73077	1.03846
7	4	Control	Normal	26	15.6	1	0.6
7	4	Treatment	Normal	64	38.4	2.46154	1.47692
7	4	Control	Sneezing	15	9	0.576923	0.346154
7	4	Treatment	Sneezing	22	13.2	0.846154	0.507692
7	5	Control	Aggressive	4	2.4	0.153846	0.0923077
7	5	Treatment	Aggressive	115	69	4.42308	2.65385
7	5	Control	Coughing	9	5.4	0.346154	0.207692
7	5	Treatment	Coughing	16	9.6	0.615385	0.369231
7	5	Control	Normal	36	21.6	1.38462	0.830769
7	5	Treatment	Normal	34	20.4	1.30769	0.784615
7	5	Control	Sneezing	32	19.2	1.23077	0.738462
7	5	Treatment	Sneezing	31	18.6	1.19231	0.715385
7	6	Control	Aggressive	85	51	3.26923	1.96154
7	6	Treatment	Aggressive	137	82.2	5.26923	3.16154
7	6	Control	Coughing	23	13.8	0.884615	0.530769
7	6	Treatment	Coughing	11	6.6	0.423077	0.253846
7	6	Control	Normal	75	45	2.88462	1.73077
7	6	Treatment	Normal	14	8.4	0.538462	0.323077
7	6	Control	Sneezing	37	22.2	1.42308	0.853846
7	6	Treatment	Sneezing	40	24	1.53846	0.923077
7	7	Control	Aggressive	30	18	1.15385	0.692308
7	7	Treatment	Aggressive	158	94.8	6.07692	3.64615
7	7	Control	Coughing	4	2.4	0.153846	0.0923077
7	7	Treatment	Coughing	30	18	1.15385	0.692308
7	7	Control	Normal	66	39.6	2.53846	1.52308
7	7	Treatment	Normal	44	26.4	1.69231	1.01538
7	7	Control	Sneezing	26	15.6	1	0.6
7	7	Treatment	Sneezing	28	16.8	1.07692	0.646154
7	8	Control	Aggressive	34	20.4	1.30769	0.784615
7	8	Treatment	Aggressive	144	86.4	5.53846	3.32308
7	8	Control	Coughing	9	5.4	0.346154	0.207692
7	8	Treatment	Coughing	35	21	1.34615	0.807692
7	8	Control	Normal	78	46.8	3	1.8
7	8	Treatment	Normal	38	22.8	1.46154	0.876923
7	8	Control	Sneezing	37	22.2	1.42308	0.853846
7	8	Treatment	Sneezing	29	17.4	1.11538	0.669231
7	9	Control	Aggressive	17	10.2	0.653846	0.392308
7	9	Treatment	Aggressive	213	127.8	8.19231	4.91538
7	9	Control	Coughing	10	6	0.384615	0.230769
7	9	Treatment	Coughing	47	28.2	1.80769	1.08462
7	9	Control	Normal	36	21.6	1.38462	0.830769
7	9	Treatment	Normal	125	75	4.80769	2.88462
7	9	Control	Sneezing	30	18	1.15385	0.692308
7	9	Treatment	Sneezing	16	9.6	0.615385	0.369231
7	10	Control	Aggressive	23	13.8	0.884615	0.530769
7	10	Treatment	Aggressive	326	195.6	12.5385	7.52308
7	10	Control	Coughing	22	13.2	0.846154	0.507692
7	10	Treatment	Coughing	22	13.2	0.846154	0.507692
7	10	Control	Normal	45	27	1.73077	1.03846
7	10	Treatment	Normal	204	122.4	7.84615	4.70769
7	10	Control	Sneezing	44	26.4	1.69231	1.01538
7	10	Treatment	Sneezing	11	6.6	0.423077	0.253846
7	11	Control	Aggressive	23	13.8	0.884615	0.530769
7	11	Treatment	Aggressive	342	205.2	13.1538	7.89231
7	11	Control	Coughing	8	4.8	0.307692	0.184615
7	11	Treatment	Coughing	38	22.8	1.46154	0.876923
7	11	Control	Normal	57	34.2	2.19231	1.31538
7	11	Treatment	Normal	55	33	2.11538	1.26923
7	11	Control	Sneezing	16	9.6	0.615385	0.369231
7	11	Treatment	Sneezing	20	12	0.769231	0.461538
7	12	Control	Aggressive	107	64.2	4.11538	2.46923
7	12	Treatment	Aggressive	274	164.4	10.5385	6.32308
7	12	Control	Coughing	29	17.4	1.11538	0.669231
7	12	Treatment	Coughing	29	17.4	1.11538	0.669231
7	12	Control	Normal	94	56.4	3.61538	2.16923
7	12	Treatment	Normal	29	17.4	1.11538	0.669231
7	12	Control	Sneezing	16	9.6	0.615385	0.369231
7	12	Treatment	Sneezing	21	12.6	0.807692	0.484615
7	13	Control	Aggressive	72	43.2	2.76923	1.66154
7	13	Treatment	Aggressive	145	87	5.57692	3.34615
7	13	Control	Coughing	6	3.6	0.230769	0.138462
7	13	Treatment	Coughing	21	12.6	0.807692	0.484615
7	13	Control	Normal	34	20.4	1.30769	0.784615
7	13	Treatment	Normal	28	16.8	1.07692	0.646154
7	13	Control	Sneezing	2	1.2	0.0769231	0.0461538
7	13	Treatment	Sneezing	13	7.8	0.5	0.3
7	14	Control	Aggressive	75	45	2.88462	1.73077
7	14	Treatment	Aggressive	216	129.6	8.30769	4.98462
7	14	Control	Coughing	22	13.2	0.846154	0.507692
7	14	Treatment	Coughing	53	31.8	2.03846	1.22308
7	14	Control	Normal	118	70.8	4.53846	2.72308
7	14	Treatment	Normal	66	39.6	2.53846	1.52308
7	14	Control	Sneezing	27	16.2	1.03846	0.623077
7	14	Treatment	Sneezing	37	22.2	1.42308	0.853846
7	15	Control	Aggressive	86	51.6	3.30769	1.98462
7	15	Treatment	Aggressive	263	157.8	10.1154	6.06923
7	15	Control	Coughing	52	31.2	2	1.2
7	15	Treatment	Coughing	15	9	0.576923	0.346154
7	15	Control	Normal	43	25.8	1.65385	0.992308
7	15	Treatment	Normal	101	60.6	3.88462	2.33077
7	15	Control	Sneezing	22	13.2	0.846154	0.507692
7	15	Treatment	Sneezing	19	11.4	0.730769	0.438462
7	16	Control	Aggressive	130	78	5	3
7	16	Treatment	Aggressive	303	181.8	11.6538	6.99231
7	16	Control	Coughing	20	12	0.769231	0.461538
7	16	Treatment	Coughing	43	25.8	1.65385	0.992308
7	16	Control	Normal	99	59.4	3.80769	2.28462
7	16	Treatment	Normal	140	84	5.38462	3.23077
7	16	Control	Sneezing	36	21.6	1.38462	0.830769
7	16	Treatment	Sneezing	26	15.6	1	0.6
7	17	Control	Aggressive	92	55.2	3.53846	2.12308
7	17	Treatment	Aggressive	405	243	15.5769	9.34615
7	17	Control	Coughing	69	41.4	2.65385	1.59231
7	17	Treatment	Coughing	78	46.8	3	1.8
7	17	Control	Normal	96	57.6	3.69231	2.21538
7	17	Treatment	Normal	209	125.4	8.03846	4.82308
7	17	Control	Sneezing	23	13.8	0.884615	0.530769
7	17	Treatment	Sneezing	22	13.2	0.846154	0.507692
7	18	Control	Aggressive	11	6.6	0.423077	0.253846
7	18	Treatment	Aggressive	555	333	21.3462	12.8077
7	18	Control	Coughing	13	7.8	0.5	0.3
7	18	Treatment	Coughing	37	22.2	1.42308	0.853846
7	18	Control	Normal	13	7.8	0.5	0.3
7	18	Treatment	Normal	318	190.8	12.2308	7.33846
7	18	Control	Sneezing	37	22.2	1.42308	0.853846
7	18	Treatment	Sneezing	18	10.8	0.692308	0.415385
7	19	Control	Aggressive	25	15	0.961538	0.576923
7	19	Treatment	Aggressive	570	342	21.9231	13.1538
7	19	Control	Coughing	28	16.8	1.07692	0.646154
7	19	Treatment	Coughing	48	28.8	1.84615	1.10769
7	19	Control	Normal	68	40.8	2.61538	1.56923
7	19	Treatment	Normal	158	94.8	6.07692	3.64615
7	19	Control	Sneezing	28	16.8	1.07692	0.646154
7	19	Treatment	Sneezing	54	32.4	2.07692	1.24615
7	20	Control	Aggressive	337	202.2	12.9615	7.77692
7	20	Treatment	Aggressive	910	546	35	21
7	20	Control	Coughing	35	21	1.34615	0.807692
7	20	Treatment	Coughing	84	50.4	3.23077	1.93846
7	20	Control	Normal	67	40.2	2.57692	1.54615
7	20	Treatment	Normal	324	194.4	12.4615	7.47692
7	20	Control	Sneezing	10	6	0.384615	0.230769
7	20	Treatment	Sneezing	31	18.6	1.19231	0.715385
7	21	Control	Aggressive	90	54	3.46154	2.07692
7	21	Treatment	Aggressive	365	219	14.0385	8.42308
7	21	Control	Coughing	38	22.8	1.46154	0.876923
7	21	Treatment	Coughing	45	27	1.73077	1.03846
7	21	Control	Normal	59	35.4	2.26923	1.36154
7	21	Treatment	Normal	259	155.4	9.96154	5.97692
7	21	Control	Sneezing	23	13.8	0.884615	0.530769
7	21	Treatment	Sneezing	36	21.6	1.38462	0.830769
7	22	Control	Aggressive	105	63	4.03846	2.42308
7	22	Treatment	Aggressive	656	393.6	25.2308	15.1385
7	22	Control	Coughing	37	22.2	1.42308	0.853846
7	22	Treatment	Coughing	92	55.2	3.53846	2.12308
7	22	Control	Normal	85	51	3.26923	1.96154
7	22	Treatment	Normal	686	411.6	26.3846	15.8308
7	22	Control	Sneezing	57	34.2	2.19231	1.31538
7	22	Treatment	Sneezing	17	10.2	0.653846	0.392308
7	23	Control	Aggressive	140	84	5.38462	3.23077
7	23	Treatment	Aggressive	550	330	21.1538	12.6923
7	23	Control	Coughing	25	15	0.961538	0.576923
7	23	Treatment	Coughing	119	71.4	4.57692	2.74615
7	23	Control	Normal	178	106.8	6.84615	4.10769
7	23	Treatment	Normal	341	204.6	13.1154	7.86923
7	23	Control	Sneezing	19	11.4	0.730769	0.438462
7	23	Treatment	Sneezing	36	21.6	1.38462	0.830769
8	0	Control	Aggressive	39	23.4	1.5	0.9
8	0	Treatment	Aggressive	318	190.8	12.2308	7.33846
8	0	Control	Coughing	17	10.2	0.653846	0.392308
8	0	Treatment	Coughing	75	45	2.88462	1.73077
8	0	Control	Normal	114	68.4	4.38462	2.63077
8	0	Treatment	Normal	213	127.8	8.19231	4.91538
8	0	Control	Sneezing	31	18.6	1.19231	0.715385
8	0	Treatment	Sneezing	16	9.6	0.615385	0.369231
8	1	Control	Aggressive	150	90	5.76923	3.46154
8	1	Treatment	Aggressive	199	119.4	7.65385	4.59231
8	1	Control	Coughing	22	13.2	0.846154	0.507692
8	1	Treatment	Coughing	104	62.4	4	2.4
8	1	Control	Normal	171	102.6	6.57692	3.94615
8	1	Treatment	Normal	175	105	6.73077	4.03846
8	1	Control	Sneezing	79	47.4	3.03846	1.82308
8	1	Treatment	Sneezing	11	6.6	0.423077	0.253846
8	2	Control	Aggressive	30	18	1.15385	0.692308
8	2	Treatment	Aggressive	119	71.4	4.57692	2.74615
8	2	Control	Coughing	15	9	0.576923	0.346154
8	2	Treatment	Coughing	54	32.4	2.07692	1.24615
8	2	Control	Normal	125	75	4.80769	2.88462
8	2	Treatment	Normal	159	95.4	6.11538	3.66923
8	2	Control	Sneezing	42	25.2	1.61538	0.969231
8	2	Treatment	Sneezing	5	3	0.192308	0.115385
8	3	Control	Aggressive	51	30.6	1.96154	1.17692
8	3	Treatment	Aggressive	135	81	5.19231	3.11538
8	3	Control	Coughing	20	12	0.769231	0.461538
8	3	Treatment	Coughing	39	23.4	1.5	0.9
8	3	Control	Normal	177	106.2	6.80769	4.08462
8	3	Treatment	Normal	146	87.6	5.61538	3.36923
8	3	Control	Sneezing	64	38.4	2.46154	1.47692
8	3	Treatment	Sneezing	1	0.6	0.0384615	0.0230769
8	4	Control	Aggressive	9	5.4	0.346154	0.207692
8	4	Treatment	Aggressive	246	147.6	9.46154	5.67692
8	4	Control	Coughing	8	4.8	0.307692	0.184615
8	4	Treatment	Coughing	53	31.8	2.03846	1.22308
8	4	Control	Normal	20	12	0.769231	0.461538
8	4	Treatment	Normal	110	66	4.23077	2.53846
8	4	Control	Sneezing	27	16.2	1.03846	0.623077
8	4	Treatment	Sneezing	5	3	0.192308	0.115385
8	5	Control	Aggressive	24	14.4	0.923077	0.553846
8	5	Treatment	Aggressive	278	166.8	10.6923	6.41538
8	5	Control	Coughing	12	7.2	0.461538	0.276923
8	5	Treatment	Coughing	94	56.4	3.61538	2.16923
8	5	Control	Normal	84	50.4	3.23077	1.93846
8	5	Treatment	Normal	293	175.8	11.2692	6.76154
8	5	Control	Sneezing	25	15	0.961538	0.576923
8	5	Treatment	Sneezing	21	12.6	0.807692	0.484615
8	6	Control	Aggressive	61	36.6	2.34615	1.40769
8	6	Treatment	Aggressive	111	66.6	4.26923	2.56154
8	6	Control	Coughing	16	9.6	0.615385	0.369231
8	6	Treatment	Coughing	26	15.6	1	0.6
8	6	Control	Normal	64	38.4	2.46154	1.47692
8	6	Treatment	Normal	25	15	0.961538	0.576923
8	6	Control	Sneezing	28	16.8	1.07692	0.646154
8	6	Treatment	Sneezing	10	6	0.384615	0.230769
8	7	Control	Aggressive	6	3.6	0.230769	0.138462
8	7	Treatment	Aggressive	142	85.2	5.46154	3.27692
8	7	Control	Coughing	8	4.8	0.307692	0.184615
8	7	Treatment	Coughing	34	20.4	1.30769	0.784615
8	7	Control	Normal	17	10.2	0.653846	0.392308
8	7	Treatment	Normal	56	33.6	2.15385	1.29231
8	7	Control	Sneezing	25	15	0.961538	0.576923
8	7	Treatment	Sneezing	21	12.6	0.807692	0.484615
8	8	Control	Aggressive	121	72.6	4.65385	2.79231
8	8	Treatment	Aggressive	62	37.2	2.38462	1.43077
8	8	Control	Coughing	44	26.4	1.69231	1.01538
8	8	Treatment	Coughing	26	15.6	1	0.6
8	8	Control	Normal	78	46.8	3	1.8
8	8	Treatment	Normal	48	28.8	1.84615	1.10769
8	8	Control	Sneezing	15	9	0.576923	0.346154
8	8	Treatment	Sneezing	35	21	1.34615	0.807692
8	9	Control	Aggressive	64	38.4	2.46154	1.47692
8	9	Treatment	Aggressive	184	110.4	7.07692	4.24615
8	9	Control	Coughing	13	7.8	0.5	0.3
8	9	Treatment	Coughing	78	46.8	3	1.8
8	9	Control	Normal	27	16.2	1.03846	0.623077
8	9	Treatment	Normal	84	50.4	3.23077	1.93846
8	9	Control	Sneezing	20	12	0.769231	0.461538
8	9	Treatment	Sneezing	38	22.8	1.46154	0.876923
8	10	Control	Aggressive	351	210.6	13.5	8.1
8	10	Treatment	Aggressive	927	556.2	35.6538	21.3923
8	10	Control	Coughing	144	86.4	5.53846	3.32308
8	10	Treatment	Coughing	232	139.2	8.92308	5.35385
8	10	Control	Normal	389	233.4	14.9615	8.97692
8	10	Treatment	Normal	188	112.8	7.23077	4.33846
8	10	Control	Sneezing	19	11.4	0.730769	0.438462
8	10	Treatment	Sneezing	57	34.2	2.19231	1.31538
8	11	Control	Aggressive	57	34.2	2.19231	1.31538
8	11	Treatment	Aggressive	279	167.4	10.7308	6.43846
8	11	Control	Coughing	23	13.8	0.884615	0.530769
8	11	Treatment	Coughing	9	5.4	0.346154	0.207692
8	11	Control	Normal	159	95.4	6.11538	3.66923
8	11	Treatment	Normal	145	87	5.57692	3.34615
8	11	Control	Sneezing	15	9	0.576923	0.346154
8	11	Treatment	Sneezing	19	11.4	0.730769	0.438462
8	12	Control	Aggressive	73	43.8	2.80769	1.68462
8	12	Treatment	Aggressive	255	153	9.80769	5.88462
8	12	Control	Coughing	17	10.2	0.653846	0.392308
8	12	Treatment	Coughing	31	18.6	1.19231	0.715385
8	12	Control	Normal	102	61.2	3.92308	2.35385
8	12	Treatment	Normal	150	90	5.76923	3.46154
8	12	Control	Sneezing	9	5.4	0.346154	0.207692
8	12	Treatment	Sneezing	18	10.8	0.692308	0.415385
8	13	Control	Aggressive	3	1.8	0.115385	0.0692308
8	13	Treatment	Aggressive	118	70.8	4.53846	2.72308
8	13	Control	Coughing	3	1.8	0.115385	0.0692308
8	13	Treatment	Coughing	40	24	1.53846	0.923077
8	13	Control	Normal	20	12	0.769231	0.461538
8	13	Treatment	Normal	57	34.2	2.19231	1.31538
8	13	Control	Sneezing	23	13.8	0.884615	0.530769
8	13	Treatment	Sneezing	33	19.8	1.26923	0.761538
8	14	Control	Aggressive	74	44.4	2.84615	1.70769
8	14	Treatment	Aggressive	319	191.4	12.2692	7.36154
8	14	Control	Coughing	30	18	1.15385	0.692308
8	14	Treatment	Coughing	46	27.6	1.76923	1.06154
8	14	Control	Normal	106	63.6	4.07692	2.44615
8	14	Treatment	Normal	49	29.4	1.88462	1.13077
8	14	Control	Sneezing	31	18.6	1.19231	0.715385
8	14	Treatment	Sneezing	17	10.2	0.653846	0.392308
8	15	Control	Aggressive	53	31.8	2.03846	1.22308
8	15	Treatment	Aggressive	246	147.6	9.46154	5.67692
8	15	Control	Coughing	15	9	0.576923	0.346154
8	15	Treatment	Coughing	76	45.6	2.92308	1.75385
8	15	Control	Normal	87	52.2	3.34615	2.00769
8	15	Treatment	Normal	54	32.4	2.07692	1.24615
8	15	Control	Sneezing	8	4.8	0.307692	0.184615
8	15	Treatment	Sneezing	20	12	0.769231	0.461538
8	16	Control	Aggressive	390	234	15	9
8	16	Treatment	Aggressive	273	163.8	10.5	6.3
8	16	Control	Coughing	40	24	1.53846	0.923077
8	16	Treatment	Coughing	32	19.2	1.23077	0.738462
8	16	Control	Normal	124	74.4	4.76923	2.86154
8	16	Treatment	Normal	17	10.2	0.653846	0.392308
8	16	Control	Sneezing	27	16.2	1.03846	0.623077
8	16	Treatment	Sneezing	10	6	0.384615	0.230769
8	17	Control	Aggressive	85	51	3.26923	1.96154
8	17	Treatment	Aggressive	196	117.6	7.53846	4.52308
8	17	Control	Coughing	30	18	1.15385	0.692308
8	17	Treatment	Coughing	9	5.4	0.346154	0.207692
8	17	Control	Normal	72	43.2	2.76923	1.66154
8	17	Treatment	Normal	30	18	1.15385	0.692308
8	17	Control	Sneezing	34	20.4	1.30769	0.784615
8	17	Treatment	Sneezing	42	25.2	1.61538	0.969231
8	18	Control	Aggressive	53	31.8	2.03846	1.22308
8	18	Treatment	Aggressive	212	127.2	8.15385	4.89231
8	18	Control	Coughing	9	5.4	0.346154	0.207692
8	18	Treatment	Coughing	57	34.2	2.19231	1.31538
8	18	Control	Normal	58	34.8	2.23077	1.33846
8	18	Treatment	Normal	44	26.4	1.69231	1.01538
8	18	Control	Sneezing	26	15.6	1	0.6
8	18	Treatment	Sneezing	10	6	0.384615	0.230769
8	19	Control	Aggressive	211	126.6	8.11538	4.86923
8	19	Treatment	Aggressive	156	93.6	6	3.6
8	19	Control	Coughing	47	28.2	1.80769	1.08462
8	19	Treatment	Coughing	36	21.6	1.38462	0.830769
8	19	Control	Normal	137	82.2	5.26923	3.16154
8	19	Treatment	Normal	13	7.8	0.5	0.3
8	19	Control	Sneezing	19	11.4	0.730769	0.438462
8	19	Treatment	Sneezing	32	19.2	1.23077	0.738462
8	20	Control	Aggressive	188	112.8	7.23077	4.33846
8	20	Treatment	Aggressive	271	162.6	10.4231	6.25385
8	20	Control	Coughing	29	17.4	1.11538	0.669231
8	20	Treatment	Coughing	97	58.2	3.73077	2.23846
8	20	Control	Normal	88	52.8	3.38462	2.03077
8	20	Treatment	Normal	56	33.6	2.15385	1.29231
8	20	Control	Sneezing	17	10.2	0.653846	0.392308
8	20	Treatment	Sneezing	24	14.4	0.923077	0.553846
8	21	Control	Aggressive	155	93	5.96154	3.57692
8	21	Treatment	Aggressive	223	133.8	8.57692	5.14615
8	21	Control	Coughing	30	18	1.15385	0.692308
8	21	Treatment	Coughing	19	11.4	0.730769	0.438462
8	21	Control	Normal	101	60.6	3.88462	2.33077
8	21	Treatment	Normal	14	8.4	0.538462	0.323077
8	21	Control	Sneezing	16	9.6	0.615385	0.369231
8	21	Treatment	Sneezing	25	15	0.961538	0.576923
8	22	Control	Aggressive	157	94.2	6.03846	3.62308
8	22	Treatment	Aggressive	268	160.8	10.3077	6.18462
8	22	Control	Coughing	23	13.8	0.884615	0.530769
8	22	Treatment	Coughing	48	28.8	1.84615	1.10769
8	22	Control	Normal	116	69.6	4.46154	2.67692
8	22	Treatment	Normal	34	20.4	1.30769	0.784615
8	22	Control	Sneezing	22	13.2	0.846154	0.507692
8	22	Treatment	Sneezing	33	19.8	1.26923	0.761538
8	23	Control	Aggressive	166	99.6	6.38462	3.83077
8	23	Treatment	Aggressive	80	48	3.07692	1.84615
8	23	Control	Coughing	32	19.2	1.23077	0.738462
8	23	Treatment	Coughing	20	12	0.769231	0.461538
8	23	Control	Normal	63	37.8	2.42308	1.45385
8	23	Treatment	Normal	16	9.6	0.615385	0.369231
8	23	Control	Sneezing	27	16.2	1.03846	0.623077
8	23	Treatment	Sneezing	37	22.2	1.42308	0.853846
9	0	Control	Aggressive	2	1.2	0.0769231	0.0461538
9	0	Treatment	Aggressive	137	82.2	5.26923	3.16154
9	0	Control	Coughing	4	2.4	0.153846	0.0923077
9	0	Treatment	Coughing	29	17.4	1.11538	0.669231
9	0	Control	Normal	30	18	1.15385	0.692308
9	0	Treatment	Normal	22	13.2	0.846154	0.507692
9	0	Control	Sneezing	24	14.4	0.923077	0.553846
9	0	Treatment	Sneezing	30	18	1.15385	0.692308
9	1	Control	Aggressive	204	122.4	7.84615	4.70769
9	1	Treatment	Aggressive	180	108	6.92308	4.15385
9	1	Control	Coughing	22	13.2	0.846154	0.507692
9	1	Treatment	Coughing	31	18.6	1.19231	0.715385
9	1	Control	Normal	236	141.6	9.07692	5.44615
9	1	Treatment	Normal	15	9	0.576923	0.346154
9	1	Control	Sneezing	21	12.6	0.807692	0.484615
9	1	Treatment	Sneezing	27	16.2	1.03846	0.623077
9	2	Control	Aggressive	33	19.8	1.26923	0.761538
9	2	Treatment	Aggressive	113	67.8	4.34615	2.60769
9	2	Control	Coughing	19	11.4	0.730769	0.438462
9	2	Treatment	Coughing	17	10.2	0.653846	0.392308
9	2	Control	Normal	58	34.8	2.23077	1.33846
9	2	Treatment	Normal	15	9	0.576923	0.346154
9	2	Control	Sneezing	31	18.6	1.19231	0.715385
9	2	Treatment	Sneezing	11	6.6	0.423077	0.253846
9	3	Control	Aggressive	134	80.4	5.15385	3.09231
9	3	Treatment	Aggressive	187	112.2	7.19231	4.31538
9	3	Control	Coughing	14	8.4	0.538462	0.323077
9	3	Treatment	Coughing	15	9	0.576923	0.346154
9	3	Control	Normal	79	47.4	3.03846	1.82308
9	3	Treatment	Normal	40	24	1.53846	0.923077
9	3	Control	Sneezing	17	10.2	0.653846	0.392308
9	3	Treatment	Sneezing	11	6.6	0.423077	0.253846
9	4	Control	Aggressive	1	0.6	0.0384615	0.0230769
9	4	Treatment	Aggressive	219	131.4	8.42308	5.05385
9	4	Control	Coughing	5	3	0.192308	0.115385
9	4	Treatment	Coughing	30	18	1.15385	0.692308
9	4	Control	Normal	12	7.2	0.461538	0.276923
9	4	Treatment	Normal	11	6.6	0.423077	0.253846
9	4	Control	Sneezing	19	11.4	0.730769	0.438462
9	4	Treatment	Sneezing	12	7.2	0.461538	0.276923
9	5	Control	Aggressive	54	32.4	2.07692	1.24615
9	5	Treatment	Aggressive	137	82.2	5.26923	3.16154
9	5	Control	Coughing	15	9	0.576923	0.346154
9	5	Treatment	Coughing	30	18	1.15385	0.692308
9	5	Control	Normal	31	18.6	1.19231	0.715385
9	5	Treatment	Normal	42	25.2	1.61538	0.969231
9	5	Control	Sneezing	18	10.8	0.692308	0.415385
9	5	Treatment	Sneezing	15	9	0.576923	0.346154
9	6	Control	Aggressive	0	0	0	0
9	6	Treatment	Aggressive	149	89.4	5.73077	3.43846
9	6	Control	Coughing	21	12.6	0.807692	0.484615
9	6	Treatment	Coughing	32	19.2	1.23077	0.738462
9	6	Control	Normal	12	7.2	0.461538	0.276923
9	6	Treatment	Normal	21	12.6	0.807692	0.484615
9	6	Control	Sneezing	27	16.2	1.03846	0.623077
9	6	Treatment	Sneezing	25	15	0.961538	0.576923
9	7	Control	Aggressive	2	1.2	0.0769231	0.0461538
9	7	Treatment	Aggressive	115	69	4.42308	2.65385
9	7	Control	Coughing	12	7.2	0.461538	0.276923
9	7	Treatment	Coughing	9	5.4	0.346154	0.207692
9	7	Control	Normal	9	5.4	0.346154	0.207692
9	7	Treatment	Normal	37	22.2	1.42308	0.853846
9	7	Control	Sneezing	15	9	0.576923	0.346154
9	7	Treatment	Sneezing	13	7.8	0.5	0.3
9	8	Control	Aggressive	64	38.4	2.46154	1.47692
9	8	Treatment	Aggressive	77	46.2	2.96154	1.77692
9	8	Control	Coughing	29	17.4	1.11538	0.669231
9	8	Treatment	Coughing	9	5.4	0.346154	0.207692
9	8	Control	Normal	25	15	0.961538	0.576923
9	8	Treatment	Normal	51	30.6	1.96154	1.17692
9	8	Control	Sneezing	28	16.8	1.07692	0.646154
9	8	Treatment	Sneezing	28	16.8	1.07692	0.646154
9	9	Control	Aggressive	21	12.6	0.807692	0.484615
9	9	Treatment	Aggressive	79	47.4	3.03846	1.82308
9	9	Control	Coughing	15	9	0.576923	0.346154
9	9	Treatment	Coughing	16	9.6	0.615385	0.369231
9	9	Control	Normal	10	6	0.384615	0.230769
9	9	Treatment	Normal	55	33	2.11538	1.26923
9	9	Control	Sneezing	22	13.2	0.846154	0.507692
9	9	Treatment	Sneezing	36	21.6	1.38462	0.830769
9	10	Control	Aggressive	61	36.6	2.34615	1.40769
9	10	Treatment	Aggressive	337	202.2	12.9615	7.77692
9	10	Control	Coughing	18	10.8	0.692308	0.415385
9	10	Treatment	Coughing	64	38.4	2.46154	1.47692
9	10	Control	Normal	131	78.6	5.03846	3.02308
9	10	Treatment	Normal	53	31.8	2.03846	1.22308
9	10	Control	Sneezing	35	21	1.34615	0.807692
9	10	Treatment	Sneezing	36	21.6	1.38462	0.830769
9	11	Control	Aggressive	97	58.2	3.73077	2.23846
9	11	Treatment	Aggressive	286	171.6	11	6.6
9	11	Control	Coughing	31	18.6	1.19231	0.715385
9	11	Treatment	Coughing	67	40.2	2.57692	1.54615
9	11	Control	Normal	55	33	2.11538	1.26923
9	11	Treatment	Normal	36	21.6	1.38462	0.830769
9	11	Control	Sneezing	34	20.4	1.30769	0.784615
9	11	Treatment	Sneezing	23	13.8	0.884615	0.530769
9	12	Control	Aggressive	62	37.2	2.38462	1.43077
9	12	Treatment	Aggressive	322	193.2	12.3846	7.43077
9	12	Control	Coughing	29	17.4	1.11538	0.669231
9	12	Treatment	Coughing	57	34.2	2.19231	1.31538
9	12	Control	Normal	45	27	1.73077	1.03846
9	12	Treatment	Normal	73	43.8	2.80769	1.68462
9	12	Control	Sneezing	82	49.2	3.15385	1.89231
9	12	Treatment	Sneezing	16	9.6	0.615385	0.369231
9	13	Control	Aggressive	154	92.4	5.92308	3.55385
9	13	Treatment	Aggressive	106	63.6	4.07692	2.44615
9	13	Control	Coughing	53	31.8	2.03846	1.22308
9	13	Treatment	Coughing	21	12.6	0.807692	0.484615
9	13	Control	Normal	356	213.6	13.6923	8.21538
9	13	Treatment	Normal	28	16.8	1.07692	0.646154
9	13	Control	Sneezing	94	56.4	3.61538	2.16923
9	13	Treatment	Sneezing	17	10.2	0.653846	0.392308
9	14	Control	Aggressive	204	122.4	7.84615	4.70769
9	14	Treatment	Aggressive	247	148.2	9.5	5.7
9	14	Control	Coughing	37	22.2	1.42308	0.853846
9	14	Treatment	Coughing	39	23.4	1.5	0.9
9	14	Control	Normal	105	63	4.03846	2.42308
9	14	Treatment	Normal	41	24.6	1.57692	0.946154
9	14	Control	Sneezing	101	60.6	3.88462	2.33077
9	14	Treatment	Sneezing	33	19.8	1.26923	0.761538
9	15	Control	Aggressive	91	54.6	3.5	2.1
9	15	Treatment	Aggressive	320	192	12.3077	7.38462
9	15	Control	Coughing	22	13.2	0.846154	0.507692
9	15	Treatment	Coughing	54	32.4	2.07692	1.24615
9	15	Control	Normal	38	22.8	1.46154	0.876923
9	15	Treatment	Normal	30	18	1.15385	0.692308
9	15	Control	Sneezing	30	18	1.15385	0.692308
9	15	Treatment	Sneezing	17	10.2	0.653846	0.392308
9	16	Control	Aggressive	172	103.2	6.61538	3.96923
9	16	Treatment	Aggressive	187	112.2	7.19231	4.31538
9	16	Control	Coughing	87	52.2	3.34615	2.00769
9	16	Treatment	Coughing	29	17.4	1.11538	0.669231
9	16	Control	Normal	171	102.6	6.57692	3.94615
9	16	Treatment	Normal	23	13.8	0.884615	0.530769
9	16	Control	Sneezing	29	17.4	1.11538	0.669231
9	16	Treatment	Sneezing	37	22.2	1.42308	0.853846
9	17	Control	Aggressive	41	24.6	1.57692	0.946154
9	17	Treatment	Aggressive	129	77.4	4.96154	2.97692
9	17	Control	Coughing	25	15	0.961538	0.576923
9	17	Treatment	Coughing	31	18.6	1.19231	0.715385
9	17	Control	Normal	14	8.4	0.538462	0.323077
9	17	Treatment	Normal	12	7.2	0.461538	0.276923
9	17	Control	Sneezing	19	11.4	0.730769	0.438462
9	17	Treatment	Sneezing	28	16.8	1.07692	0.646154
9	18	Control	Aggressive	22	13.2	0.846154	0.507692
9	18	Treatment	Aggressive	193	115.8	7.42308	4.45385
9	18	Control	Coughing	5	3	0.192308	0.115385
9	18	Treatment	Coughing	54	32.4	2.07692	1.24615
9	18	Control	Normal	46	27.6	1.76923	1.06154
9	18	Treatment	Normal	34	20.4	1.30769	0.784615
9	18	Control	Sneezing	22	13.2	0.846154	0.507692
9	18	Treatment	Sneezing	14	8.4	0.538462	0.323077
9	19	Control	Aggressive	252	151.2	9.69231	5.81538
9	19	Treatment	Aggressive	136	81.6	5.23077	3.13846
9	19	Control	Coughing	51	30.6	1.96154	1.17692
9	19	Treatment	Coughing	23	13.8	0.884615	0.530769
9	19	Control	Normal	122	73.2	4.69231	2.81538
9	19	Treatment	Normal	17	10.2	0.653846	0.392308
9	19	Control	Sneezing	27	16.2	1.03846	0.623077
9	19	Treatment	Sneezing	45	27	1.73077	1.03846
9	20	Control	Aggressive	126	75.6	4.84615	2.90769
9	20	Treatment	Aggressive	239	143.4	9.19231	5.51538
9	20	Control	Coughing	53	31.8	2.03846	1.22308
9	20	Treatment	Coughing	48	28.8	1.84615	1.10769
9	20	Control	Normal	63	37.8	2.42308	1.45385
9	20	Treatment	Normal	22	13.2	0.846154	0.507692
9	20	Control	Sneezing	10	6	0.384615	0.230769
9	20	Treatment	Sneezing	22	13.2	0.846154	0.507692
9	21	Control	Aggressive	222	133.2	8.53846	5.12308
9	21	Treatment	Aggressive	178	106.8	6.84615	4.10769
9	21	Control	Coughing	56	33.6	2.15385	1.29231
9	21	Treatment	Coughing	60	36	2.30769	1.38462
9	21	Control	Normal	213	127.8	8.19231	4.91538
9	21	Treatment	Normal	24	14.4	0.923077	0.553846
9	21	Control	Sneezing	13	7.8	0.5	0.3
9	21	Treatment	Sneezing	27	16.2	1.03846	0.623077
9	22	Control	Aggressive	276	165.6	10.6154	6.36923
9	22	Treatment	Aggressive	181	108.6	6.96154	4.17692
9	22	Control	Coughing	73	43.8	2.80769	1.68462
9	22	Treatment	Coughing	100	60	3.84615	2.30769
9	22	Control	Normal	235	141	9.03846	5.42308
9	22	Treatment	Normal	30	18	1.15385	0.692308
9	22	Control	Sneezing	67	40.2	2.57692	1.54615
9	22	Treatment	Sneezing	6	3.6	0.230769	0.138462
9	23	Control	Aggressive	51	30.6	1.96154	1.17692
9	23	Treatment	Aggressive	153	91.8	5.88462	3.53077
9	23	Control	Coughing	21	12.6	0.807692	0.484615
9	23	Treatment	Coughing	71	42.6	2.73077	1.63846
9	23	Control	Normal	169	101.4	6.5	3.9
9	23	Treatment	Normal	17	10.2	0.653846	0.392308
9	23	Control	Sneezing	22	13.2	0.846154	0.507692
9	23	Treatment	Sneezing	15	9	0.576923	0.346154
10	0	Control	Aggressive	43	25.8	1.65385	0.992308
10	0	Treatment	Aggressive	121	72.6	4.65385	2.79231
10	0	Control	Coughing	18	10.8	0.692308	0.415385
10	0	Treatment	Coughing	15	9	0.576923	0.346154
10	0	Control	Normal	68	40.8	2.61538	1.56923
10	0	Treatment	Normal	25	15	0.961538	0.576923
10	0	Control	Sneezing	22	13.2	0.846154	0.507692
10	0	Treatment	Sneezing	35	21	1.34615	0.807692
10	1	Control	Aggressive	109	65.4	4.19231	2.51538
10	1	Treatment	Aggressive	78	46.8	3	1.8
10	1	Control	Coughing	19	11.4	0.730769	0.438462
10	1	Treatment	Coughing	32	19.2	1.23077	0.738462
10	1	Control	Normal	175	105	6.73077	4.03846
10	1	Treatment	Normal	16	9.6	0.615385	0.369231
10	1	Control	Sneezing	18	10.8	0.692308	0.415385
10	1	Treatment	Sneezing	45	27	1.73077	1.03846
10	2	Control	Aggressive	139	83.4	5.34615	3.20769
10	2	Treatment	Aggressive	172	103.2	6.61538	3.96923
10	2	Control	Coughing	34	20.4	1.30769	0.784615
10	2	Treatment	Coughing	62	37.2	2.38462	1.43077
10	2	Control	Normal	108	64.8	4.15385	2.49231
10	2	Treatment	Normal	13	7.8	0.5	0.3
10	2	Control	Sneezing	9	5.4	0.346154	0.207692
10	2	Treatment	Sneezing	26	15.6	1	0.6
10	3	Control	Aggressive	3	1.8	0.115385	0.0692308
10	3	Treatment	Aggressive	165	99	6.34615	3.80769
10	3	Control	Coughing	6	3.6	0.230769	0.138462
10	3	Treatment	Coughing	21	12.6	0.807692	0.484615
10	3	Control	Normal	17	10.2	0.653846	0.392308
10	3	Treatment	Normal	29	17.4	1.11538	0.669231
10	3	Control	Sneezing	18	10.8	0.692308	0.415385
10	3	Treatment	Sneezing	23	13.8	0.884615	0.530769
10	4	Control	Aggressive	2	1.2	0.0769231	0.0461538
10	4	Treatment	Aggressive	73	43.8	2.80769	1.68462
10	4	Control	Coughing	18	10.8	0.692308	0.415385
10	4	Treatment	Coughing	34	20.4	1.30769	0.784615
10	4	Control	Normal	111	66.6	4.26923	2.56154
10	4	Treatment	Normal	14	8.4	0.538462	0.323077
10	4	Control	Sneezing	19	11.4	0.730769	0.438462
10	4	Treatment	Sneezing	40	24	1.53846	0.923077
10	5	Control	Aggressive	17	10.2	0.653846	0.392308
10	5	Treatment	Aggressive	183	109.8	7.03846	4.22308
10	5	Control	Coughing	6	3.6	0.230769	0.138462
10	5	Treatment	Coughing	36	21.6	1.38462	0.830769
10	5	Control	Normal	18	10.8	0.692308	0.415385
10	5	Treatment	Normal	49	29.4	1.88462	1.13077
10	5	Control	Sneezing	26	15.6	1	0.6
10	5	Treatment	Sneezing	23	13.8	0.884615	0.530769
10	6	Control	Aggressive	20	12	0.769231	0.461538
10	6	Treatment	Aggressive	130	78	5	3
10	6	Control	Coughing	13	7.8	0.5	0.3
10	6	Treatment	Coughing	41	24.6	1.57692	0.946154
10	6	Control	Normal	119	71.4	4.57692	2.74615
10	6	Treatment	Normal	34	20.4	1.30769	0.784615
10	6	Control	Sneezing	26	15.6	1	0.6
10	6	Treatment	Sneezing	27	16.2	1.03846	0.623077
10	7	Control	Aggressive	7	4.2	0.269231	0.161538
10	7	Treatment	Aggressive	118	70.8	4.53846	2.72308
10	7	Control	Coughing	19	11.4	0.730769	0.438462
10	7	Treatment	Coughing	44	26.4	1.69231	1.01538
10	7	Control	Normal	25	15	0.961538	0.576923
10	7	Treatment	Normal	22	13.2	0.846154	0.507692
10	7	Control	Sneezing	23	13.8	0.884615	0.530769
10	7	Treatment	Sneezing	40	24	1.53846	0.923077
10	8	Control	Aggressive	1	0.6	0.0384615	0.0230769
10	8	Treatment	Aggressive	77	46.2	2.96154	1.77692
10	8	Control	Coughing	12	7.2	0.461538	0.276923
10	8	Treatment	Coughing	11	6.6	0.423077	0.253846
10	8	Control	Normal	11	6.6	0.423077	0.253846
10	8	Treatment	Normal	17	10.2	0.653846	0.392308
10	8	Control	Sneezing	25	15	0.961538	0.576923
10	8	Treatment	Sneezing	41	24.6	1.57692	0.946154
10	9	Control	Aggressive	23	13.8	0.884615	0.530769
10	9	Treatment	Aggressive	85	51	3.26923	1.96154
10	9	Control	Coughing	13	7.8	0.5	0.3
10	9	Treatment	Coughing	16	9.6	0.615385	0.369231
10	9	Control	Normal	26	15.6	1	0.6
10	9	Treatment	Normal	24	14.4	0.923077	0.553846
10	9	Control	Sneezing	6	3.6	0.230769	0.138462
10	9	Treatment	Sneezing	22	13.2	0.846154	0.507692
10	10	Control	Aggressive	199	119.4	7.65385	4.59231
10	10	Treatment	Aggressive	141	84.6	5.42308	3.25385
10	10	Control	Coughing	39	23.4	1.5	0.9
10	10	Treatment	Coughing	51	30.6	1.96154	1.17692
10	10	Control	Normal	84	50.4	3.23077	1.93846
10	10	Treatment	Normal	16	9.6	0.615385	0.369231
10	10	Control	Sneezing	23	13.8	0.884615	0.530769
10	10	Treatment	Sneezing	38	22.8	1.46154	0.876923
10	11	Control	Aggressive	8	4.8	0.307692	0.184615
10	11	Treatment	Aggressive	288	172.8	11.0769	6.64615
10	11	Control	Coughing	18	10.8	0.692308	0.415385
10	11	Treatment	Coughing	77	46.2	2.96154	1.77692
10	11	Control	Normal	20	12	0.769231	0.461538
10	11	Treatment	Normal	51	30.6	1.96154	1.17692
10	11	Control	Sneezing	5	3	0.192308	0.115385
10	11	Treatment	Sneezing	15	9	0.576923	0.346154
10	12	Control	Aggressive	161	96.6	6.19231	3.71538
10	12	Treatment	Aggressive	330	198	12.6923	7.61538
10	12	Control	Coughing	31	18.6	1.19231	0.715385
10	12	Treatment	Coughing	67	40.2	2.57692	1.54615
10	12	Control	Normal	152	91.2	5.84615	3.50769
10	12	Treatment	Normal	380	228	14.6154	8.76923
10	12	Control	Sneezing	24	14.4	0.923077	0.553846
10	12	Treatment	Sneezing	31	18.6	1.19231	0.715385
10	13	Control	Aggressive	268	160.8	10.3077	6.18462
10	13	Treatment	Aggressive	222	133.2	8.53846	5.12308
10	13	Control	Coughing	83	49.8	3.19231	1.91538
10	13	Treatment	Coughing	38	22.8	1.46154	0.876923
10	13	Control	Normal	196	117.6	7.53846	4.52308
10	13	Treatment	Normal	59	35.4	2.26923	1.36154
10	13	Control	Sneezing	28	16.8	1.07692	0.646154
10	13	Treatment	Sneezing	17	10.2	0.653846	0.392308
10	14	Control	Aggressive	103	61.8	3.96154	2.37692
10	14	Treatment	Aggressive	219	131.4	8.42308	5.05385
10	14	Control	Coughing	46	27.6	1.76923	1.06154
10	14	Treatment	Coughing	65	39	2.5	1.5
10	14	Control	Normal	69	41.4	2.65385	1.59231
10	14	Treatment	Normal	34	20.4	1.30769	0.784615
10	14	Control	Sneezing	28	16.8	1.07692	0.646154
10	14	Treatment	Sneezing	23	13.8	0.884615	0.530769
10	15	Control	Aggressive	63	37.8	2.42308	1.45385
10	15	Treatment	Aggressive	163	97.8	6.26923	3.76154
10	15	Control	Coughing	16	9.6	0.615385	0.369231
10	15	Treatment	Coughing	26	15.6	1	0.6
10	15	Control	Normal	81	48.6	3.11538	1.86923
10	15	Treatment	Normal	17	10.2	0.653846	0.392308
10	15	Control	Sneezing	16	9.6	0.615385	0.369231
10	15	Treatment	Sneezing	9	5.4	0.346154	0.207692
10	16	Control	Aggressive	110	66	4.23077	2.53846
10	16	Treatment	Aggressive	229	137.4	8.80769	5.28462
10	16	Control	Coughing	49	29.4	1.88462	1.13077
10	16	Treatment	Coughing	44	26.4	1.69231	1.01538
10	16	Control	Normal	52	31.2	2	1.2
10	16	Treatment	Normal	35	21	1.34615	0.807692
10	16	Control	Sneezing	16	9.6	0.615385	0.369231
10	16	Treatment	Sneezing	25	15	0.961538	0.576923
10	17	Control	Aggressive	27	16.2	1.03846	0.623077
10	17	Treatment	Aggressive	297	178.2	11.4231	6.85385
10	17	Control	Coughing	46	27.6	1.76923	1.06154
10	17	Treatment	Coughing	34	20.4	1.30769	0.784615
10	17	Control	Normal	43	25.8	1.65385	0.992308
10	17	Treatment	Normal	30	18	1.15385	0.692308
10	17	Control	Sneezing	34	20.4	1.30769	0.784615
10	17	Treatment	Sneezing	43	25.8	1.65385	0.992308
10	18	Control	Aggressive	36	21.6	1.38462	0.830769
10	18	Treatment	Aggressive	138	82.8	5.30769	3.18462
10	18	Control	Coughing	35	21	1.34615	0.807692
10	18	Treatment	Coughing	41	24.6	1.57692	0.946154
10	18	Control	Normal	30	18	1.15385	0.692308
10	18	Treatment	Normal	12	7.2	0.461538	0.276923
10	18	Control	Sneezing	11	6.6	0.423077	0.253846
10	18	Treatment	Sneezing	45	27	1.73077	1.03846
10	19	Control	Aggressive	305	183	11.7308	7.03846
10	19	Treatment	Aggressive	161	96.6	6.19231	3.71538
10	19	Control	Coughing	60	36	2.30769	1.38462
10	19	Treatment	Coughing	19	11.4	0.730769	0.438462
10	19	Control	Normal	178	106.8	6.84615	4.10769
10	19	Treatment	Normal	18	10.8	0.692308	0.415385
10	19	Control	Sneezing	40	24	1.53846	0.923077
10	19	Treatment	Sneezing	14	8.4	0.538462	0.323077
10	20	Control	Aggressive	357	214.2	13.7308	8.23846
10	20	Treatment	Aggressive	240	144	9.23077	5.53846
10	20	Control	Coughing	96	57.6	3.69231	2.21538
10	20	Treatment	Coughing	43	25.8	1.65385	0.992308
10	20	Control	Normal	169	101.4	6.5	3.9
10	20	Treatment	Normal	34	20.4	1.30769	0.784615
10	20	Control	Sneezing	14	8.4	0.538462	0.323077
10	20	Treatment	Sneezing	21	12.6	0.807692	0.484615
10	21	Control	Aggressive	48	28.8	1.84615	1.10769
10	21	Treatment	Aggressive	283	169.8	10.8846	6.53077
10	21	Control	Coughing	11	6.6	0.423077	0.253846
10	21	Treatment	Coughing	39	23.4	1.5	0.9
10	21	Control	Normal	39	23.4	1.5	0.9
10	21	Treatment	Normal	37	22.2	1.42308	0.853846
10	21	Control	Sneezing	11	6.6	0.423077	0.253846
10	21	Treatment	Sneezing	38	22.8	1.46154	0.876923
10	22	Control	Aggressive	329	197.4	12.6538	7.59231
10	22	Treatment	Aggressive	450	270	17.3077	10.3846
10	22	Control	Coughing	62	37.2	2.38462	1.43077
10	22	Treatment	Coughing	59	35.4	2.26923	1.36154
10	22	Control	Normal	248	148.8	9.53846	5.72308
10	22	Treatment	Normal	130	78	5	3
10	22	Control	Sneezing	13	7.8	0.5	0.3
10	22	Treatment	Sneezing	127	76.2	4.88462	2.93077
10	23	Control	Aggressive	65	39	2.5	1.5
10	23	Treatment	Aggressive	360	216	13.8462	8.30769
10	23	Control	Coughing	10	6	0.384615	0.230769
10	23	Treatment	Coughing	68	40.8	2.61538	1.56923
10	23	Control	Normal	58	34.8	2.23077	1.33846
10	23	Treatment	Normal	39	23.4	1.5	0.9
10	23	Control	Sneezing	9	5.4	0.346154	0.207692
10	23	Treatment	Sneezing	31	18.6	1.19231	0.715385
11	0	Control	Aggressive	63.9	38.34	2.45769	1.47462
11	0	Treatment	Aggressive	198.5	119.1	7.63462	4.58077
11	0	Control	Coughing	15.5	9.3	0.596154	0.357692
11	0	Treatment	Coughing	33.7	20.22	1.29615	0.777692
11	0	Control	Normal	89.7	53.82	3.45	2.07
11	0	Treatment	Normal	70.8	42.48	2.72308	1.63385
11	0	Control	Sneezing	27.9	16.74	1.07308	0.643846
11	0	Treatment	Sneezing	30.8	18.48	1.18462	0.710769
11	1	Control	Aggressive	77.1	46.26	2.96538	1.77923
11	1	Treatment	Aggressive	148.2	88.92	5.7	3.42
11	1	Control	Coughing	14.7	8.82	0.565385	0.339231
11	1	Treatment	Coughing	41.7	25.02	1.60385	0.962308
11	1	Control	Normal	113.8	68.28	4.37692	2.62615
11	1	Treatment	Normal	113.7	68.22	4.37308	2.62385
11	1	Control	Sneezing	26.9	16.14	1.03462	0.620769
11	1	Treatment	Sneezing	44.1	26.46	1.69615	1.01769
11	2	Control	Aggressive	81.2	48.72	3.12308	1.87385
11	2	Treatment	Aggressive	139.3	83.58	5.35769	3.21462
11	2	Control	Coughing	23.2	13.92	0.892308	0.535385
11	2	Treatment	Coughing	32.9	19.74	1.26538	0.759231
11	2	Control	Normal	77.8	46.68	2.99231	1.79538
11	2	Treatment	Normal	47.6	28.56	1.83077	1.09846
11	2	Control	Sneezing	22.9	13.74	0.880769	0.528462
11	2	Treatment	Sneezing	34.3	20.58	1.31923	0.791538
11	3	Control	Aggressive	51.9	31.14	1.99615	1.19769
11	3	Treatment	Aggressive	141.1	84.66	5.42692	3.25615
11	3	Control	Coughing	19	11.4	0.730769	0.438462
11	3	Treatment	Coughing	23.6	14.16	0.907692	0.544615
11	3	Control	Normal	171.1	102.66	6.58077	3.94846
11	3	Treatment	Normal	56.3	33.78	2.16538	1.29923
11	3	Control	Sneezing	34.9	20.94	1.34231	0.805385
11	3	Treatment	Sneezing	37.1	22.26	1.42692	0.856154
11	4	Control	Aggressive	35	21	1.34615	0.807692
11	4	Treatment	Aggressive	123.9	74.34	4.76538	2.85923
11	4	Control	Coughing	13.4	8.04	0.515385	0.309231
11	4	Treatment	Coughing	30.4	18.24	1.16923	0.701538
11	4	Control	Normal	57.3	34.38	2.20385	1.32231
11	4	Treatment	Normal	50.2	30.12	1.93077	1.15846
11	4	Control	Sneezing	31.1	18.66	1.19615	0.717692
11	4	Treatment	Sneezing	41.6	24.96	1.6	0.96
11	5	Control	Aggressive	33.1	19.86	1.27308	0.763846
11	5	Treatment	Aggressive	122.3	73.38	4.70385	2.82231
11	5	Control	Coughing	9.4	5.64	0.361538	0.216923
11	5	Treatment	Coughing	35.7	21.42	1.37308	0.823846
11	5	Control	Normal	67.3	40.38	2.58846	1.55308
11	5	Treatment	Normal	83.4	50.04	3.20769	1.92462
11	5	Control	Sneezing	32.2	19.32	1.23846	0.743077
11	5	Treatment	Sneezing	54.2	32.52	2.08462	1.25077
11	6	Control	Aggressive	36.3	21.78	1.39615	0.837692
11	6	Treatment	Aggressive	107.1	64.26	4.11923	2.47154
11	6	Control	Coughing	13.5	8.1	0.519231	0.311538
11	6	Treatment	Coughing	30.9	18.54	1.18846	0.713077
11	6	Control	Normal	81.8	49.08	3.14615	1.88769
11	6	Treatment	Normal	40.7	24.42	1.56538	0.939231
11	6	Control	Sneezing	32.7	19.62	1.25769	0.754615
11	6	Treatment	Sneezing	48.7	29.22	1.87308	1.12385
11	7	Control	Aggressive	26.3	15.78	1.01154	0.606923
11	7	Treatment	Aggressive	126.9	76.14	4.88077	2.92846
11	7	Control	Coughing	11	6.6	0.423077	0.253846
11	7	Treatment	Coughing	30.9	18.54	1.18846	0.713077
11	7	Control	Normal	50.3	30.18	1.93462	1.16077
11	7	Treatment	Normal	72.2	43.32	2.77692	1.66615
11	7	Control	Sneezing	41.4	24.84	1.59231	0.955385
11	7	Treatment	Sneezing	48	28.8	1.84615	1.10769
11	8	Control	Aggressive	52.6	31.56	2.02308	1.21385
11	8	Treatment	Aggressive	141.2	84.72	5.43077	3.25846
11	8	Control	Coughing	20.9	12.54	0.803846	0.482308
11	8	Treatment	Coughing	32.2	19.32	1.23846	0.743077
11	8	Control	Normal	127.1	76.26	4.88846	2.93308
11	8	Treatment	Normal	66.5	39.9	2.55769	1.53462
11	8	Control	Sneezing	38.4	23.04	1.47692	0.886154
11	8	Treatment	Sneezing	51.3	30.78	1.97308	1.18385
11	9	Control	Aggressive	35.1	21.06	1.35	0.81
11	9	Treatment	Aggressive	147.6	88.56	5.67692	3.40615
11	9	Control	Coughing	10.2	6.12	0.392308	0.235385
11	9	Treatment	Coughing	34.3	20.58	1.31923	0.791538
11	9	Control	Normal	35.2	21.12	1.35385	0.812308
11	9	Treatment	Normal	73.6	44.16	2.83077	1.69846
11	9	Control	Sneezing	31.4	18.84	1.20769	0.724615
[truncated: 3,377 more rows]

## Sheet: Time(%) per hour
Day	Hour	Group	Event	Overall_time(%)
1	0	Control	Aggressive	0.333333
1	0	Treatment	Aggressive	1.53333
1	0	Control	Coughing	0.05
1	0	Treatment	Coughing	0.183333
1	0	Control	Normal	4.76667
1	0	Treatment	Normal	2.78333
1	0	Control	Sneezing	0.883333
1	0	Treatment	Sneezing	0.15
1	0	Control	Silence	94.03
1	0	Treatment	Silence	95.37
1	1	Control	Aggressive	0.933333
1	1	Treatment	Aggressive	5.41667
1	1	Control	Coughing	0.233333
1	1	Treatment	Coughing	0.533333
1	1	Control	Normal	4.85
1	1	Treatment	Normal	7.33333
1	1	Control	Sneezing	0.116667
1	1	Treatment	Sneezing	0.233333
1	1	Control	Silence	93.97
1	1	Treatment	Silence	86.55
1	2	Control	Aggressive	0.483333
1	2	Treatment	Aggressive	2.38333
1	2	Control	Coughing	0.05
1	2	Treatment	Coughing	0.533333
1	2	Control	Normal	2.61667
1	2	Treatment	Normal	0.966667
1	2	Control	Sneezing	0.116667
1	2	Treatment	Sneezing	0.1
1	2	Control	Silence	96.77
1	2	Treatment	Silence	96.03
1	3	Control	Aggressive	0.85
1	3	Treatment	Aggressive	1.26667
1	3	Control	Coughing	0.75
1	3	Treatment	Coughing	0.216667
1	3	Control	Normal	18.6333
1	3	Treatment	Normal	1.71667
1	3	Control	Sneezing	0.433333
1	3	Treatment	Sneezing	0.0833333
1	3	Control	Silence	79.4
1	3	Treatment	Silence	96.77
1	4	Control	Aggressive	0.0833333
1	4	Treatment	Aggressive	1.08333
1	4	Control	Coughing	0.15
1	4	Treatment	Coughing	0.383333
1	4	Control	Normal	0.883333
1	4	Treatment	Normal	1.9
1	4	Control	Sneezing	0.35
1	4	Treatment	Sneezing	0.183333
1	4	Control	Silence	98.57
1	4	Treatment	Silence	96.48
1	5	Control	Aggressive	0.216667
1	5	Treatment	Aggressive	0.933333
1	5	Control	Coughing	0.0333333
1	5	Treatment	Coughing	0.266667
1	5	Control	Normal	5.41667
1	5	Treatment	Normal	3.41667
1	5	Control	Sneezing	0.516667
1	5	Treatment	Sneezing	0.383333
1	5	Control	Silence	93.9
1	5	Treatment	Silence	95.08
1	6	Control	Aggressive	0.3
1	6	Treatment	Aggressive	0.166667
1	6	Control	Coughing	0.0666667
1	6	Treatment	Coughing	0.0833333
1	6	Control	Normal	3.43333
1	6	Treatment	Normal	0.1
1	6	Control	Sneezing	0.15
1	6	Treatment	Sneezing	0.333333
1	6	Control	Silence	96.07
1	6	Treatment	Silence	99.35
1	7	Control	Aggressive	0.0666667
1	7	Treatment	Aggressive	0.65
1	7	Control	Coughing	0.0666667
1	7	Treatment	Coughing	0.25
1	7	Control	Normal	0.05
1	7	Treatment	Normal	2.28333
1	7	Control	Sneezing	0.133333
1	7	Treatment	Sneezing	0.45
1	7	Control	Silence	99.78
1	7	Treatment	Silence	96.42
1	8	Control	Aggressive	2.1
1	8	Treatment	Aggressive	4.31667
1	8	Control	Coughing	0.8
1	8	Treatment	Coughing	1.01667
1	8	Control	Normal	15.95
1	8	Treatment	Normal	2.6
1	8	Control	Sneezing	0.516667
1	8	Treatment	Sneezing	0.483333
1	8	Control	Silence	80.63
1	8	Treatment	Silence	91.65
1	9	Control	Aggressive	0.7
1	9	Treatment	Aggressive	0.15
1	9	Control	Coughing	0.183333
1	9	Treatment	Coughing	0.0333333
1	9	Control	Normal	2.96667
1	9	Treatment	Normal	1.78333
1	9	Control	Sneezing	1.45
1	9	Treatment	Sneezing	0.2
1	9	Control	Silence	94.8
1	9	Treatment	Silence	97.88
1	10	Control	Aggressive	2.71667
1	10	Treatment	Aggressive	6.2
1	10	Control	Coughing	0.633333
1	10	Treatment	Coughing	0.8
1	10	Control	Normal	0.483333
1	10	Treatment	Normal	1.05
1	10	Control	Sneezing	0.283333
1	10	Treatment	Sneezing	0.466667
1	10	Control	Silence	95.88
1	10	Treatment	Silence	91.52
1	11	Control	Aggressive	0.55
1	11	Treatment	Aggressive	23.0667
1	11	Control	Coughing	0.0833333
1	11	Treatment	Coughing	6.7
1	11	Control	Normal	0.233333
1	11	Treatment	Normal	2.25
1	11	Control	Sneezing	0.133333
1	11	Treatment	Sneezing	1.23333
1	11	Control	Silence	99.02
1	11	Treatment	Silence	66.8
1	12	Control	Aggressive	1.36667
1	12	Treatment	Aggressive	7.58333
1	12	Control	Coughing	0.466667
1	12	Treatment	Coughing	3.3
1	12	Control	Normal	1.5
1	12	Treatment	Normal	0.933333
1	12	Control	Sneezing	0.216667
1	12	Treatment	Sneezing	0.65
1	12	Control	Silence	96.52
1	12	Treatment	Silence	87.57
1	13	Control	Aggressive	8.31667
1	13	Treatment	Aggressive	4.2
1	13	Control	Coughing	1.1
1	13	Treatment	Coughing	0.8
1	13	Control	Normal	1.51667
1	13	Treatment	Normal	1.3
1	13	Control	Sneezing	0.916667
1	13	Treatment	Sneezing	0.783333
1	13	Control	Silence	88.15
1	13	Treatment	Silence	93
1	14	Control	Aggressive	3.65
1	14	Treatment	Aggressive	7.45
1	14	Control	Coughing	0.55
1	14	Treatment	Coughing	0.966667
1	14	Control	Normal	0.816667
1	14	Treatment	Normal	1.48333
1	14	Control	Sneezing	0.8
1	14	Treatment	Sneezing	0.616667
1	14	Control	Silence	94.25
1	14	Treatment	Silence	89.52
1	15	Control	Aggressive	2.18333
1	15	Treatment	Aggressive	1.28333
1	15	Control	Coughing	1.45
1	15	Treatment	Coughing	0.583333
1	15	Control	Normal	1.41667
1	15	Treatment	Normal	0.716667
1	15	Control	Sneezing	0.783333
1	15	Treatment	Sneezing	1.78333
1	15	Control	Silence	94.17
1	15	Treatment	Silence	95.7
1	16	Control	Aggressive	1.45
1	16	Treatment	Aggressive	5.13333
1	16	Control	Coughing	0.833333
1	16	Treatment	Coughing	0.9
1	16	Control	Normal	0.6
1	16	Treatment	Normal	1.06667
1	16	Control	Sneezing	1.5
1	16	Treatment	Sneezing	0.7
1	16	Control	Silence	95.68
1	16	Treatment	Silence	92.22
1	17	Control	Aggressive	1.51667
1	17	Treatment	Aggressive	4.91667
1	17	Control	Coughing	0.6
1	17	Treatment	Coughing	0.666667
1	17	Control	Normal	0.816667
1	17	Treatment	Normal	0.316667
1	17	Control	Sneezing	0.633333
1	17	Treatment	Sneezing	1.2
1	17	Control	Silence	96.48
1	17	Treatment	Silence	92.92
1	18	Control	Aggressive	1.4
1	18	Treatment	Aggressive	3.95
1	18	Control	Coughing	0.533333
1	18	Treatment	Coughing	0.716667
1	18	Control	Normal	0.2
1	18	Treatment	Normal	0.25
1	18	Control	Sneezing	0.366667
1	18	Treatment	Sneezing	0.95
1	18	Control	Silence	97.62
1	18	Treatment	Silence	94.28
1	19	Control	Aggressive	1.45
1	19	Treatment	Aggressive	5.2
1	19	Control	Coughing	0.583333
1	19	Treatment	Coughing	0.766667
1	19	Control	Normal	0.616667
1	19	Treatment	Normal	0.65
1	19	Control	Sneezing	0.316667
1	19	Treatment	Sneezing	0.766667
1	19	Control	Silence	97.07
1	19	Treatment	Silence	92.65
1	20	Control	Aggressive	0.883333
1	20	Treatment	Aggressive	3.01667
1	20	Control	Coughing	0.0666667
1	20	Treatment	Coughing	0.616667
1	20	Control	Normal	0.583333
1	20	Treatment	Normal	0.266667
1	20	Control	Sneezing	0.35
1	20	Treatment	Sneezing	1.46667
1	20	Control	Silence	98.15
1	20	Treatment	Silence	94.68
1	21	Control	Aggressive	2.83333
1	21	Treatment	Aggressive	4.56667
1	21	Control	Coughing	0.25
1	21	Treatment	Coughing	2.13333
1	21	Control	Normal	1.25
1	21	Treatment	Normal	0.283333
1	21	Control	Sneezing	0.233333
1	21	Treatment	Sneezing	1.18333
1	21	Control	Silence	95.42
1	21	Treatment	Silence	91.9
1	22	Control	Aggressive	2.5
1	22	Treatment	Aggressive	2.86667
1	22	Control	Coughing	0.233333
1	22	Treatment	Coughing	0.566667
1	22	Control	Normal	1.3
1	22	Treatment	Normal	0.266667
1	22	Control	Sneezing	0.3
1	22	Treatment	Sneezing	1.81667
1	22	Control	Silence	95.75
1	22	Treatment	Silence	94.52
1	23	Control	Aggressive	0.183333
1	23	Treatment	Aggressive	5.4
1	23	Control	Coughing	0.1
1	23	Treatment	Coughing	0.533333
1	23	Control	Normal	0.65
1	23	Treatment	Normal	0.283333
1	23	Control	Sneezing	0.266667
1	23	Treatment	Sneezing	0.8
1	23	Control	Silence	98.88
1	23	Treatment	Silence	93.07
2	0	Control	Aggressive	3.58333
2	0	Treatment	Aggressive	6.45
2	0	Control	Coughing	0.783333
2	0	Treatment	Coughing	0.75
2	0	Control	Normal	3.03333
2	0	Treatment	Normal	0.566667
2	0	Control	Sneezing	0.283333
2	0	Treatment	Sneezing	0.633333
2	0	Control	Silence	92.35
2	0	Treatment	Silence	91.6
2	1	Control	Aggressive	0.0166667
2	1	Treatment	Aggressive	1.83333
2	1	Control	Coughing	0.0333333
2	1	Treatment	Coughing	0.233333
2	1	Control	Normal	0.1
2	1	Treatment	Normal	0.416667
2	1	Control	Sneezing	0.4
2	1	Treatment	Sneezing	1.51667
2	1	Control	Silence	99.57
2	1	Treatment	Silence	96.03
2	2	Control	Aggressive	2.15
2	2	Treatment	Aggressive	1.41667
2	2	Control	Coughing	0.35
2	2	Treatment	Coughing	0.366667
2	2	Control	Normal	0.9
2	2	Treatment	Normal	0.766667
2	2	Control	Sneezing	0.233333
2	2	Treatment	Sneezing	0.766667
2	2	Control	Silence	96.38
2	2	Treatment	Silence	96.72
2	3	Control	Aggressive	0.1
2	3	Treatment	Aggressive	3.16667
2	3	Control	Coughing	0.05
2	3	Treatment	Coughing	0.45
2	3	Control	Normal	0.4
2	3	Treatment	Normal	1.18333
2	3	Control	Sneezing	0.833333
2	3	Treatment	Sneezing	0.7
2	3	Control	Silence	98.67
2	3	Treatment	Silence	94.55
2	4	Control	Aggressive	0.75
2	4	Treatment	Aggressive	1.33333
2	4	Control	Coughing	0.233333
2	4	Treatment	Coughing	0.183333
2	4	Control	Normal	0.583333
2	4	Treatment	Normal	1
2	4	Control	Sneezing	0.783333
2	4	Treatment	Sneezing	1.41667
2	4	Control	Silence	97.73
2	4	Treatment	Silence	96.13
2	5	Control	Aggressive	0.1
2	5	Treatment	Aggressive	1.01667
2	5	Control	Coughing	0.0333333
2	5	Treatment	Coughing	0.233333
2	5	Control	Normal	0.433333
2	5	Treatment	Normal	0.366667
2	5	Control	Sneezing	0.566667
2	5	Treatment	Sneezing	2.46667
2	5	Control	Silence	98.92
2	5	Treatment	Silence	95.93
2	6	Control	Aggressive	0.816667
2	6	Treatment	Aggressive	1.73333
2	6	Control	Coughing	0.283333
2	6	Treatment	Coughing	0.55
2	6	Control	Normal	0.466667
2	6	Treatment	Normal	0.466667
2	6	Control	Sneezing	0.55
2	6	Treatment	Sneezing	1.83333
2	6	Control	Silence	97.9
2	6	Treatment	Silence	95.42
2	7	Control	Aggressive	0.216667
2	7	Treatment	Aggressive	1.5
2	7	Control	Coughing	0.0666667
2	7	Treatment	Coughing	0.283333
2	7	Control	Normal	0.266667
2	7	Treatment	Normal	0.4
2	7	Control	Sneezing	1.05
2	7	Treatment	Sneezing	1.71667
2	7	Control	Silence	98.47
2	7	Treatment	Silence	96.22
2	8	Control	Aggressive	1.11667
2	8	Treatment	Aggressive	3.48333
2	8	Control	Coughing	0.366667
2	8	Treatment	Coughing	0.416667
2	8	Control	Normal	0.566667
2	8	Treatment	Normal	0.733333
2	8	Control	Sneezing	0.65
2	8	Treatment	Sneezing	1.58333
2	8	Control	Silence	97.3
2	8	Treatment	Silence	93.82
2	9	Control	Aggressive	0.833333
2	9	Treatment	Aggressive	4.51667
2	9	Control	Coughing	0.15
2	9	Treatment	Coughing	0.916667
2	9	Control	Normal	0.366667
2	9	Treatment	Normal	1
2	9	Control	Sneezing	0.35
2	9	Treatment	Sneezing	0.933333
2	9	Control	Silence	98.4
2	9	Treatment	Silence	92.62
2	10	Control	Aggressive	0.1
2	10	Treatment	Aggressive	4.28333
2	10	Control	Coughing	0.0333333
2	10	Treatment	Coughing	1.11667
2	10	Control	Normal	0.25
2	10	Treatment	Normal	1.1
2	10	Control	Sneezing	0.3
2	10	Treatment	Sneezing	2.26667
2	10	Control	Silence	99.32
2	10	Treatment	Silence	91.3
2	11	Control	Aggressive	3.03333
2	11	Treatment	Aggressive	3.63333
2	11	Control	Coughing	0.55
2	11	Treatment	Coughing	0.7
2	11	Control	Normal	0.433333
2	11	Treatment	Normal	2.2
2	11	Control	Sneezing	0.183333
2	11	Treatment	Sneezing	1.91667
2	11	Control	Silence	95.9
2	11	Treatment	Silence	91.58
2	12	Control	Aggressive	0.05
2	12	Treatment	Aggressive	2.96667
2	12	Control	Coughing	0.0166667
2	12	Treatment	Coughing	0.583333
2	12	Control	Normal	0.116667
2	12	Treatment	Normal	1.21667
2	12	Control	Sneezing	0.3
2	12	Treatment	Sneezing	2.53333
2	12	Control	Silence	99.53
2	12	Treatment	Silence	92.73
2	13	Control	Aggressive	0.95
2	13	Treatment	Aggressive	2.25
2	13	Control	Coughing	0.316667
2	13	Treatment	Coughing	0.583333
2	13	Control	Normal	0.55
2	13	Treatment	Normal	0.883333
2	13	Control	Sneezing	0.533333
2	13	Treatment	Sneezing	1.51667
2	13	Control	Silence	97.7
2	13	Treatment	Silence	94.82
2	14	Control	Aggressive	1.9
2	14	Treatment	Aggressive	6.01667
2	14	Control	Coughing	0.316667
2	14	Treatment	Coughing	0.833333
2	14	Control	Normal	0.666667
2	14	Treatment	Normal	1.31667
2	14	Control	Sneezing	0.2
2	14	Treatment	Sneezing	1.51667
2	14	Control	Silence	96.93
2	14	Treatment	Silence	90.37
2	15	Control	Aggressive	2.95
2	15	Treatment	Aggressive	4.03333
2	15	Control	Coughing	0.516667
2	15	Treatment	Coughing	0.733333
2	15	Control	Normal	0.783333
2	15	Treatment	Normal	0.516667
2	15	Control	Sneezing	0.633333
2	15	Treatment	Sneezing	1.21667
2	15	Control	Silence	95.18
2	15	Treatment	Silence	93.53
2	16	Control	Aggressive	2.73333
2	16	Treatment	Aggressive	6.23333
2	16	Control	Coughing	0.466667
2	16	Treatment	Coughing	1.15
2	16	Control	Normal	0.933333
2	16	Treatment	Normal	3.76667
2	16	Control	Sneezing	0.633333
2	16	Treatment	Sneezing	2.05
2	16	Control	Silence	95.27
2	16	Treatment	Silence	86.87
2	17	Control	Aggressive	3.1
2	17	Treatment	Aggressive	3.8
2	17	Control	Coughing	0.583333
2	17	Treatment	Coughing	1.46667
2	17	Control	Normal	2.25
2	17	Treatment	Normal	1.71667
2	17	Control	Sneezing	0.516667
2	17	Treatment	Sneezing	1.78333
2	17	Control	Silence	93.62
2	17	Treatment	Silence	91.27
2	18	Control	Aggressive	6.21667
2	18	Treatment	Aggressive	5.91667
2	18	Control	Coughing	0.633333
2	18	Treatment	Coughing	0.466667
2	18	Control	Normal	2.16667
2	18	Treatment	Normal	0.883333
2	18	Control	Sneezing	2.2
2	18	Treatment	Sneezing	1.63333
2	18	Control	Silence	88.82
2	18	Treatment	Silence	91.15
2	19	Control	Aggressive	0.833333
2	19	Treatment	Aggressive	2.93333
2	19	Control	Coughing	0.133333
2	19	Treatment	Coughing	0.233333
2	19	Control	Normal	1.03333
2	19	Treatment	Normal	1.06667
2	19	Control	Sneezing	0.883333
2	19	Treatment	Sneezing	2.66667
2	19	Control	Silence	97.15
2	19	Treatment	Silence	93.13
2	20	Control	Aggressive	4.95
2	20	Treatment	Aggressive	3.73333
2	20	Control	Coughing	0.5
2	20	Treatment	Coughing	0.55
2	20	Control	Normal	1.35
2	20	Treatment	Normal	0.9
2	20	Control	Sneezing	0.716667
2	20	Treatment	Sneezing	2
2	20	Control	Silence	92.53
2	20	Treatment	Silence	92.87
2	21	Control	Aggressive	5.25
2	21	Treatment	Aggressive	3.8
2	21	Control	Coughing	1.11667
2	21	Treatment	Coughing	0.8
2	21	Control	Normal	4.6
2	21	Treatment	Normal	1.71667
2	21	Control	Sneezing	1.35
2	21	Treatment	Sneezing	1.75
2	21	Control	Silence	87.73
2	21	Treatment	Silence	91.98
2	22	Control	Aggressive	1.41667
2	22	Treatment	Aggressive	6.46667
2	22	Control	Coughing	0.183333
2	22	Treatment	Coughing	2.56667
2	22	Control	Normal	4.6
2	22	Treatment	Normal	3.2
2	22	Control	Sneezing	1.23333
2	22	Treatment	Sneezing	0.633333
2	22	Control	Silence	92.62
2	22	Treatment	Silence	87.15
2	23	Control	Aggressive	3.01667
2	23	Treatment	Aggressive	6.66667
2	23	Control	Coughing	0.95
2	23	Treatment	Coughing	1.93333
2	23	Control	Normal	3.38333
2	23	Treatment	Normal	4.6
2	23	Control	Sneezing	0.85
2	23	Treatment	Sneezing	0.4
2	23	Control	Silence	91.9
2	23	Treatment	Silence	86.55
3	0	Control	Aggressive	0
3	0	Treatment	Aggressive	2.36667
3	0	Control	Coughing	0.183333
3	0	Treatment	Coughing	0.216667
3	0	Control	Normal	0.433333
3	0	Treatment	Normal	0.516667
3	0	Control	Sneezing	1.01667
3	0	Treatment	Sneezing	1.25
3	0	Control	Silence	98.3
3	0	Treatment	Silence	95.72
3	1	Control	Aggressive	1.85
3	1	Treatment	Aggressive	0.916667
3	1	Control	Coughing	0.2
3	1	Treatment	Coughing	0.25
3	1	Control	Normal	0.8
3	1	Treatment	Normal	0.55
3	1	Control	Sneezing	0.75
3	1	Treatment	Sneezing	1.96667
3	1	Control	Silence	96.55
3	1	Treatment	Silence	96.35
3	2	Control	Aggressive	1.61667
3	2	Treatment	Aggressive	0.866667
3	2	Control	Coughing	0.333333
3	2	Treatment	Coughing	0.25
3	2	Control	Normal	1.68333
3	2	Treatment	Normal	0.5
3	2	Control	Sneezing	0.483333
3	2	Treatment	Sneezing	1.71667
3	2	Control	Silence	96.02
3	2	Treatment	Silence	96.68
3	3	Control	Aggressive	1.41667
3	3	Treatment	Aggressive	1.93333
3	3	Control	Coughing	1
3	3	Treatment	Coughing	0.133333
3	3	Control	Normal	1.76667
3	3	Treatment	Normal	0.616667
3	3	Control	Sneezing	1.45
3	3	Treatment	Sneezing	2.16667
3	3	Control	Silence	94.63
3	3	Treatment	Silence	95.5
3	4	Control	Aggressive	0.9
3	4	Treatment	Aggressive	1.4
3	4	Control	Coughing	0.316667
3	4	Treatment	Coughing	0.4
3	4	Control	Normal	1.4
3	4	Treatment	Normal	0.716667
3	4	Control	Sneezing	2.01667
3	4	Treatment	Sneezing	2
3	4	Control	Silence	95.25
3	4	Treatment	Silence	95.32
3	5	Control	Aggressive	0.533333
3	5	Treatment	Aggressive	0.233333
3	5	Control	Coughing	0.216667
3	5	Treatment	Coughing	0.3
3	5	Control	Normal	0.483333
3	5	Treatment	Normal	0.916667
3	5	Control	Sneezing	1.66667
3	5	Treatment	Sneezing	1.31667
3	5	Control	Silence	97.47
3	5	Treatment	Silence	97.48
3	6	Control	Aggressive	1.53333
3	6	Treatment	Aggressive	2.16667
3	6	Control	Coughing	0.3
3	6	Treatment	Coughing	0.816667
3	6	Control	Normal	2.41667
3	6	Treatment	Normal	0.933333
3	6	Control	Sneezing	2.35
3	6	Treatment	Sneezing	0.9
3	6	Control	Silence	93.58
3	6	Treatment	Silence	95.75
3	7	Control	Aggressive	1.55
3	7	Treatment	Aggressive	2.28333
3	7	Control	Coughing	0.216667
3	7	Treatment	Coughing	0.633333
3	7	Control	Normal	2.73333
3	7	Treatment	Normal	0.783333
3	7	Control	Sneezing	2.58333
3	7	Treatment	Sneezing	1.1
3	7	Control	Silence	93.47
3	7	Treatment	Silence	95.62
3	8	Control	Aggressive	0.05
3	8	Treatment	Aggressive	0.3
3	8	Control	Coughing	0.05
3	8	Treatment	Coughing	0.216667
3	8	Control	Normal	0.316667
3	8	Treatment	Normal	0.683333
3	8	Control	Sneezing	1.1
3	8	Treatment	Sneezing	0.933333
3	8	Control	Silence	98.43
3	8	Treatment	Silence	97.9
3	9	Control	Aggressive	0.116667
3	9	Treatment	Aggressive	3.13333
3	9	Control	Coughing	0.0166667
3	9	Treatment	Coughing	0.633333
3	9	Control	Normal	0.166667
3	9	Treatment	Normal	0.633333
3	9	Control	Sneezing	0.9
3	9	Treatment	Sneezing	1.3
3	9	Control	Silence	98.88
3	9	Treatment	Silence	94.18
3	10	Control	Aggressive	0.366667
3	10	Treatment	Aggressive	4.83333
3	10	Control	Coughing	0.216667
3	10	Treatment	Coughing	0.733333
3	10	Control	Normal	0.466667
3	10	Treatment	Normal	5.18333
3	10	Control	Sneezing	0.616667
3	10	Treatment	Sneezing	1.03333
3	10	Control	Silence	98.18
3	10	Treatment	Silence	88.15
3	11	Control	Aggressive	1.51667
3	11	Treatment	Aggressive	5.5
3	11	Control	Coughing	0.183333
3	11	Treatment	Coughing	1.26667
3	11	Control	Normal	1.13333
3	11	Treatment	Normal	3.55
3	11	Control	Sneezing	1.03333
3	11	Treatment	Sneezing	0.766667
3	11	Control	Silence	96.12
3	11	Treatment	Silence	88.93
3	12	Control	Aggressive	4.88333
3	12	Treatment	Aggressive	3.63333
3	12	Control	Coughing	1.28333
3	12	Treatment	Coughing	0.783333
3	12	Control	Normal	1.66667
3	12	Treatment	Normal	2.08333
3	12	Control	Sneezing	0.966667
3	12	Treatment	Sneezing	1.3
3	12	Control	Silence	91.05
3	12	Treatment	Silence	92.15
3	13	Control	Aggressive	4.4
3	13	Treatment	Aggressive	4.66667
3	13	Control	Coughing	1.5
3	13	Treatment	Coughing	1.28333
3	13	Control	Normal	2.21667
3	13	Treatment	Normal	1.06667
3	13	Control	Sneezing	0.5
3	13	Treatment	Sneezing	0.966667
3	13	Control	Silence	91.23
3	13	Treatment	Silence	92.03
3	14	Control	Aggressive	0.3
3	14	Treatment	Aggressive	4.18333
3	14	Control	Coughing	0.183333
3	14	Treatment	Coughing	0.6
3	14	Control	Normal	0.516667
3	14	Treatment	Normal	0.15
3	14	Control	Sneezing	0.766667
3	14	Treatment	Sneezing	1.28333
3	14	Control	Silence	98.03
3	14	Treatment	Silence	93.82
3	15	Control	Aggressive	2.05
3	15	Treatment	Aggressive	7.26667
3	15	Control	Coughing	0.583333
3	15	Treatment	Coughing	1.11667
3	15	Control	Normal	0.316667
3	15	Treatment	Normal	2.08333
3	15	Control	Sneezing	1.06667
3	15	Treatment	Sneezing	2.93333
3	15	Control	Silence	96
3	15	Treatment	Silence	86.67
3	16	Control	Aggressive	5.53333
3	16	Treatment	Aggressive	6.98333
3	16	Control	Coughing	1.15
3	16	Treatment	Coughing	1.01667
3	16	Control	Normal	1.63333
3	16	Treatment	Normal	2.7
3	16	Control	Sneezing	0.366667
3	16	Treatment	Sneezing	1.76667
3	16	Control	Silence	91.33
3	16	Treatment	Silence	87.5
3	17	Control	Aggressive	2.33333
3	17	Treatment	Aggressive	4.11667
3	17	Control	Coughing	0.533333
3	17	Treatment	Coughing	1.43333
3	17	Control	Normal	0.65
3	17	Treatment	Normal	2
3	17	Control	Sneezing	0.333333
3	17	Treatment	Sneezing	0.633333
3	17	Control	Silence	96.2
3	17	Treatment	Silence	91.83
3	18	Control	Aggressive	4.96667
3	18	Treatment	Aggressive	8.23333
3	18	Control	Coughing	0.666667
3	18	Treatment	Coughing	1.6
3	18	Control	Normal	2.58333
3	18	Treatment	Normal	2.5
3	18	Control	Sneezing	0.35
3	18	Treatment	Sneezing	0.883333
3	18	Control	Silence	91.32
3	18	Treatment	Silence	86.68
3	19	Control	Aggressive	3.98333
3	19	Treatment	Aggressive	5.23333
3	19	Control	Coughing	0.4
3	19	Treatment	Coughing	1.45
3	19	Control	Normal	0.65
3	19	Treatment	Normal	1.83333
3	19	Control	Sneezing	0.0666667
3	19	Treatment	Sneezing	0.65
3	19	Control	Silence	94.88
3	19	Treatment	Silence	90.95
3	20	Control	Aggressive	7.3
3	20	Treatment	Aggressive	4.83333
3	20	Control	Coughing	1.36667
3	20	Treatment	Coughing	1.68333
3	20	Control	Normal	2.53333
3	20	Treatment	Normal	3.05
3	20	Control	Sneezing	0.4
3	20	Treatment	Sneezing	0.733333
3	20	Control	Silence	88.38
3	20	Treatment	Silence	89.68
3	21	Control	Aggressive	3.9
3	21	Treatment	Aggressive	4.71667
3	21	Control	Coughing	0.333333
3	21	Treatment	Coughing	1.4
3	21	Control	Normal	2.16667
3	21	Treatment	Normal	3.16667
3	21	Control	Sneezing	0.5
3	21	Treatment	Sneezing	0.2
3	21	Control	Silence	93.3
3	21	Treatment	Silence	90.3
3	22	Control	Aggressive	2.88333
3	22	Treatment	Aggressive	9.55
3	22	Control	Coughing	0.183333
3	22	Treatment	Coughing	2.88333
3	22	Control	Normal	1
3	22	Treatment	Normal	5.38333
3	22	Control	Sneezing	0.583333
3	22	Treatment	Sneezing	0.4
3	22	Control	Silence	95.47
3	22	Treatment	Silence	81.72
3	23	Control	Aggressive	2.28333
3	23	Treatment	Aggressive	1.33333
3	23	Control	Coughing	0.133333
3	23	Treatment	Coughing	0.333333
3	23	Control	Normal	1.41667
3	23	Treatment	Normal	0.316667
3	23	Control	Sneezing	0.25
3	23	Treatment	Sneezing	0.316667
3	23	Control	Silence	95.98
3	23	Treatment	Silence	97.67
4	0	Control	Aggressive	0.6
4	0	Treatment	Aggressive	2.8
4	0	Control	Coughing	0.233333
4	0	Treatment	Coughing	0.383333
4	0	Control	Normal	0.6
4	0	Treatment	Normal	0.283333
4	0	Control	Sneezing	0.516667
4	0	Treatment	Sneezing	0.416667
4	0	Control	Silence	98.27
4	0	Treatment	Silence	96.07
4	1	Control	Aggressive	0.183333
4	1	Treatment	Aggressive	1.41667
4	1	Control	Coughing	0.05
4	1	Treatment	Coughing	1.11667
4	1	Control	Normal	0.866667
4	1	Treatment	Normal	0.483333
4	1	Control	Sneezing	0.466667
4	1	Treatment	Sneezing	1.05
4	1	Control	Silence	98.77
4	1	Treatment	Silence	96.1
4	2	Control	Aggressive	1.25
4	2	Treatment	Aggressive	3.63333
4	2	Control	Coughing	0.85
4	2	Treatment	Coughing	0.716667
4	2	Control	Normal	0.983333
4	2	Treatment	Normal	0.95
4	2	Control	Sneezing	0.55
4	2	Treatment	Sneezing	1.51667
4	2	Control	Silence	96.68
4	2	Treatment	Silence	93.22
4	3	Control	Aggressive	0.266667
4	3	Treatment	Aggressive	3.56667
4	3	Control	Coughing	0.3
4	3	Treatment	Coughing	0.866667
4	3	Control	Normal	0.666667
4	3	Treatment	Normal	1.13333
4	3	Control	Sneezing	0.45
4	3	Treatment	Sneezing	1.61667
4	3	Control	Silence	98.35
4	3	Treatment	Silence	92.77
4	4	Control	Aggressive	1.95
4	4	Treatment	Aggressive	3.28333
4	4	Control	Coughing	0.2
4	4	Treatment	Coughing	0.866667
4	4	Control	Normal	1.2
4	4	Treatment	Normal	1
4	4	Control	Sneezing	0.366667
4	4	Treatment	Sneezing	1.38333
4	4	Control	Silence	96.25
4	4	Treatment	Silence	93.4
4	5	Control	Aggressive	0.216667
4	5	Treatment	Aggressive	2.83333
4	5	Control	Coughing	0.15
4	5	Treatment	Coughing	1.01667
4	5	Control	Normal	0.383333
4	5	Treatment	Normal	0.95
4	5	Control	Sneezing	0.433333
4	5	Treatment	Sneezing	2.5
4	5	Control	Silence	98.9
4	5	Treatment	Silence	92.75
4	6	Control	Aggressive	0.166667
4	6	Treatment	Aggressive	1.33333
4	6	Control	Coughing	0.0833333
4	6	Treatment	Coughing	0.616667
4	6	Control	Normal	0.25
4	6	Treatment	Normal	0.9
4	6	Control	Sneezing	0.0833333
4	6	Treatment	Sneezing	2.4
4	6	Control	Silence	99.95
4	6	Treatment	Silence	94.97
4	7	Control	Aggressive	0.116667
4	7	Treatment	Aggressive	3.9
4	7	Control	Coughing	0.0833333
4	7	Treatment	Coughing	1.03333
4	7	Control	Normal	0.15
4	7	Treatment	Normal	2.26667
4	7	Control	Sneezing	0.533333
4	7	Treatment	Sneezing	2.31667
4	7	Control	Silence	99.12
4	7	Treatment	Silence	90.78
4	8	Control	Aggressive	1.51667
4	8	Treatment	Aggressive	4.28333
4	8	Control	Coughing	0.533333
4	8	Treatment	Coughing	1.16667
4	8	Control	Normal	0.75
4	8	Treatment	Normal	2.53333
4	8	Control	Sneezing	1.48333
4	8	Treatment	Sneezing	2.46667
4	8	Control	Silence	95.63
4	8	Treatment	Silence	89.47
4	9	Control	Aggressive	0.383333
4	9	Treatment	Aggressive	4.25
4	9	Control	Coughing	0.116667
4	9	Treatment	Coughing	0.833333
4	9	Control	Normal	0.35
4	9	Treatment	Normal	1.65
4	9	Control	Sneezing	0.45
4	9	Treatment	Sneezing	1.7
4	9	Control	Silence	98.67
4	9	Treatment	Silence	91.57
4	10	Control	Aggressive	0.283333
4	10	Treatment	Aggressive	3.9
4	10	Control	Coughing	0.2
4	10	Treatment	Coughing	0.883333
4	10	Control	Normal	0.183333
4	10	Treatment	Normal	2.41667
4	10	Control	Sneezing	0.466667
4	10	Treatment	Sneezing	1.88333
4	10	Control	Silence	98.9
4	10	Treatment	Silence	90.93
4	11	Control	Aggressive	1.48333
4	11	Treatment	Aggressive	2.43333
4	11	Control	Coughing	0.283333
4	11	Treatment	Coughing	0.65
4	11	Control	Normal	0.5
4	11	Treatment	Normal	1.11667
4	11	Control	Sneezing	0.283333
4	11	Treatment	Sneezing	0.566667
4	11	Control	Silence	97.2
4	11	Treatment	Silence	95.1
4	12	Control	Aggressive	0.0666667
4	12	Treatment	Aggressive	6.6
4	12	Control	Coughing	0.0166667
4	12	Treatment	Coughing	1.33333
4	12	Control	Normal	0.116667
4	12	Treatment	Normal	3.16667
4	12	Control	Sneezing	0.383333
4	12	Treatment	Sneezing	0.716667
4	12	Control	Silence	99.32
4	12	Treatment	Silence	88.08
4	13	Control	Aggressive	2.26667
4	13	Treatment	Aggressive	5.8
4	13	Control	Coughing	0.65
4	13	Treatment	Coughing	1.35
4	13	Control	Normal	1
4	13	Treatment	Normal	2.2
4	13	Control	Sneezing	0.4
4	13	Treatment	Sneezing	0.4
4	13	Control	Silence	95.73
4	13	Treatment	Silence	90.27
4	14	Control	Aggressive	4.15
4	14	Treatment	Aggressive	5.65
4	14	Control	Coughing	1.16667
4	14	Treatment	Coughing	1.36667
4	14	Control	Normal	1.31667
4	14	Treatment	Normal	2.45
4	14	Control	Sneezing	0.25
4	14	Treatment	Sneezing	0.183333
4	14	Control	Silence	92.97
4	14	Treatment	Silence	90.42
4	15	Control	Aggressive	0.9
4	15	Treatment	Aggressive	7.96667
4	15	Control	Coughing	0.433333
4	15	Treatment	Coughing	1.88333
4	15	Control	Normal	1.68333
4	15	Treatment	Normal	3.41667
4	15	Control	Sneezing	0.116667
4	15	Treatment	Sneezing	0.333333
4	15	Control	Silence	96.9
4	15	Treatment	Silence	86.65
4	16	Control	Aggressive	1.88333
4	16	Treatment	Aggressive	6.7
4	16	Control	Coughing	0.75
4	16	Treatment	Coughing	1.45
4	16	Control	Normal	0.6
4	16	Treatment	Normal	2.8
4	16	Control	Sneezing	0.25
4	16	Treatment	Sneezing	0.466667
4	16	Control	Silence	96.65
4	16	Treatment	Silence	88.53
4	17	Control	Aggressive	3.2
4	17	Treatment	Aggressive	3.83333
4	17	Control	Coughing	1.23333
4	17	Treatment	Coughing	1.3
4	17	Control	Normal	1.88333
4	17	Treatment	Normal	1.63333
4	17	Control	Sneezing	1.31667
4	17	Treatment	Sneezing	0.533333
4	17	Control	Silence	92.45
4	17	Treatment	Silence	92.82
4	18	Control	Aggressive	0.3
4	18	Treatment	Aggressive	3.83333
4	18	Control	Coughing	0.233333
4	18	Treatment	Coughing	1.16667
4	18	Control	Normal	0.583333
4	18	Treatment	Normal	4.48333
4	18	Control	Sneezing	0.55
4	18	Treatment	Sneezing	0.35
4	18	Control	Silence	98.35
4	18	Treatment	Silence	90.15
4	19	Control	Aggressive	0.733333
4	19	Treatment	Aggressive	9.33333
4	19	Control	Coughing	0.133333
4	19	Treatment	Coughing	1.58333
4	19	Control	Normal	0.516667
4	19	Treatment	Normal	3.31667
4	19	Control	Sneezing	0.316667
4	19	Treatment	Sneezing	0.166667
4	19	Control	Silence	98.12
4	19	Treatment	Silence	85.72
4	20	Control	Aggressive	2.25
4	20	Treatment	Aggressive	8.95
4	20	Control	Coughing	0.683333
4	20	Treatment	Coughing	1.46667
4	20	Control	Normal	0.816667
4	20	Treatment	Normal	1.21667
4	20	Control	Sneezing	0.266667
4	20	Treatment	Sneezing	1.1
4	20	Control	Silence	96.03
4	20	Treatment	Silence	87.42
4	21	Control	Aggressive	1.78333
4	21	Treatment	Aggressive	6.83333
4	21	Control	Coughing	0.75
4	21	Treatment	Coughing	1.81667
4	21	Control	Normal	0.766667
4	21	Treatment	Normal	2.9
4	21	Control	Sneezing	0.183333
4	21	Treatment	Sneezing	0.2
4	21	Control	Silence	96.43
4	21	Treatment	Silence	88.35
4	22	Control	Aggressive	4.18333
4	22	Treatment	Aggressive	4.46667
4	22	Control	Coughing	0.366667
4	22	Treatment	Coughing	0.65
4	22	Control	Normal	1.18333
4	22	Treatment	Normal	0.666667
4	22	Control	Sneezing	0.233333
4	22	Treatment	Sneezing	0.35
4	22	Control	Silence	94.12
4	22	Treatment	Silence	93.87
4	23	Control	Aggressive	0.866667
4	23	Treatment	Aggressive	2.48333
4	23	Control	Coughing	0.25
4	23	Treatment	Coughing	0.233333
4	23	Control	Normal	0.45
4	23	Treatment	Normal	0.2
4	23	Control	Sneezing	0.0833333
4	23	Treatment	Sneezing	0.483333
4	23	Control	Silence	98.32
4	23	Treatment	Silence	96.57
5	0	Control	Aggressive	0.05
5	0	Treatment	Aggressive	3.55
5	0	Control	Coughing	0.0666667
5	0	Treatment	Coughing	0.45
5	0	Control	Normal	0.216667
5	0	Treatment	Normal	0.15
5	0	Control	Sneezing	0.316667
5	0	Treatment	Sneezing	0.766667
5	0	Control	Silence	99.7
5	0	Treatment	Silence	95.23
5	1	Control	Aggressive	0.533333
5	1	Treatment	Aggressive	2.18333
5	1	Control	Coughing	0.25
5	1	Treatment	Coughing	0.4
5	1	Control	Normal	0.55
5	1	Treatment	Normal	0.566667
5	1	Control	Sneezing	0.133333
5	1	Treatment	Sneezing	0.433333
5	1	Control	Silence	98.58
5	1	Treatment	Silence	96.53
5	2	Control	Aggressive	2.71667
5	2	Treatment	Aggressive	3.2
5	2	Control	Coughing	0.733333
5	2	Treatment	Coughing	0.333333
5	2	Control	Normal	0.95
5	2	Treatment	Normal	0.266667
5	2	Control	Sneezing	0.4
5	2	Treatment	Sneezing	0.316667
5	2	Control	Silence	95.3
5	2	Treatment	Silence	95.88
5	3	Control	Aggressive	2.5
5	3	Treatment	Aggressive	2.5
5	3	Control	Coughing	0.15
5	3	Treatment	Coughing	0.283333
5	3	Control	Normal	1.78333
5	3	Treatment	Normal	0.5
5	3	Control	Sneezing	0.2
5	3	Treatment	Sneezing	0.35
5	3	Control	Silence	95.28
5	3	Treatment	Silence	96.5
5	4	Control	Aggressive	0.0333333
5	4	Treatment	Aggressive	1.15
5	4	Control	Coughing	0.116667
5	4	Treatment	Coughing	0.25
5	4	Control	Normal	0.0833333
5	4	Treatment	Normal	0.0833333
5	4	Control	Sneezing	0.0833333
5	4	Treatment	Sneezing	0.266667
5	4	Control	Silence	99.52
5	4	Treatment	Silence	98.28
5	5	Control	Aggressive	1.95
5	5	Treatment	Aggressive	2.71667
5	5	Control	Coughing	0.266667
5	5	Treatment	Coughing	0.5
5	5	Control	Normal	1.16667
5	5	Treatment	Normal	0.75
5	5	Control	Sneezing	0.25
5	5	Treatment	Sneezing	0.466667
5	5	Control	Silence	96.55
5	5	Treatment	Silence	95.68
5	6	Control	Aggressive	0.116667
5	6	Treatment	Aggressive	2.03333
5	6	Control	Coughing	0.05
5	6	Treatment	Coughing	0.35
5	6	Control	Normal	0.366667
5	6	Treatment	Normal	0.266667
5	6	Control	Sneezing	0.183333
5	6	Treatment	Sneezing	0.6
5	6	Control	Silence	99.33
5	6	Treatment	Silence	96.88
5	7	Control	Aggressive	1
5	7	Treatment	Aggressive	1.16667
5	7	Control	Coughing	0.45
5	7	Treatment	Coughing	0.35
5	7	Control	Normal	0.816667
5	7	Treatment	Normal	0.383333
5	7	Control	Sneezing	0.2
5	7	Treatment	Sneezing	0.466667
5	7	Control	Silence	97.7
5	7	Treatment	Silence	98.08
5	8	Control	Aggressive	0.05
5	8	Treatment	Aggressive	4.21667
5	8	Control	Coughing	0.116667
5	8	Treatment	Coughing	0.783333
5	8	Control	Normal	0.1
5	8	Treatment	Normal	0.9
5	8	Control	Sneezing	0.433333
5	8	Treatment	Sneezing	0.433333
5	8	Control	Silence	99.48
5	8	Treatment	Silence	93.83
5	9	Control	Aggressive	0.0333333
5	9	Treatment	Aggressive	2.31667
5	9	Control	Coughing	0.05
5	9	Treatment	Coughing	0.133333
5	9	Control	Normal	0.15
5	9	Treatment	Normal	0.1
5	9	Control	Sneezing	0.3
5	9	Treatment	Sneezing	0.183333
5	9	Control	Silence	99.45
5	9	Treatment	Silence	97.4
5	10	Control	Aggressive	0
5	10	Treatment	Aggressive	4.03333
5	10	Control	Coughing	0.166667
5	10	Treatment	Coughing	0.45
5	10	Control	Normal	0.0833333
5	10	Treatment	Normal	1.25
5	10	Control	Sneezing	0.283333
5	10	Treatment	Sneezing	0.5
5	10	Control	Silence	99.37
5	10	Treatment	Silence	93.73
5	11	Control	Aggressive	0.833333
5	11	Treatment	Aggressive	3.63333
5	11	Control	Coughing	0.266667
5	11	Treatment	Coughing	0.55
5	11	Control	Normal	0.583333
5	11	Treatment	Normal	0.583333
5	11	Control	Sneezing	0.616667
5	11	Treatment	Sneezing	0.883333
5	11	Control	Silence	97.72
5	11	Treatment	Silence	94.3
5	12	Control	Aggressive	0.316667
5	12	Treatment	Aggressive	4.1
5	12	Control	Coughing	0.366667
5	12	Treatment	Coughing	0.583333
5	12	Control	Normal	0.116667
5	12	Treatment	Normal	0.833333
5	12	Control	Sneezing	0.533333
5	12	Treatment	Sneezing	0.433333
5	12	Control	Silence	98.67
5	12	Treatment	Silence	94.07
5	13	Control	Aggressive	1.38333
5	13	Treatment	Aggressive	8.28333
5	13	Control	Coughing	0.6
5	13	Treatment	Coughing	1.11667
5	13	Control	Normal	0.983333
5	13	Treatment	Normal	2.05
5	13	Control	Sneezing	0.516667
5	13	Treatment	Sneezing	0.716667
5	13	Control	Silence	96.48
5	13	Treatment	Silence	87.82
5	14	Control	Aggressive	3.4
5	14	Treatment	Aggressive	14.0167
5	14	Control	Coughing	0.65
5	14	Treatment	Coughing	2
5	14	Control	Normal	0.75
5	14	Treatment	Normal	2.95
5	14	Control	Sneezing	0.2
5	14	Treatment	Sneezing	2.06667
5	14	Control	Silence	95.05
5	14	Treatment	Silence	78.87
5	15	Control	Aggressive	2.41667
5	15	Treatment	Aggressive	6.21667
5	15	Control	Coughing	0.5
5	15	Treatment	Coughing	0.85
5	15	Control	Normal	1.06667
5	15	Treatment	Normal	1
5	15	Control	Sneezing	0.316667
5	15	Treatment	Sneezing	0.666667
5	15	Control	Silence	95.73
5	15	Treatment	Silence	91.17
5	16	Control	Aggressive	1.55
5	16	Treatment	Aggressive	5.05
5	16	Control	Coughing	0.233333
5	16	Treatment	Coughing	0.966667
5	16	Control	Normal	0.866667
5	16	Treatment	Normal	1.31667
5	16	Control	Sneezing	0.216667
5	16	Treatment	Sneezing	0.4
5	16	Control	Silence	97.1
5	16	Treatment	Silence	92.23
5	17	Control	Aggressive	0.0166667
5	17	Treatment	Aggressive	5.23333
5	17	Control	Coughing	0.1
5	17	Treatment	Coughing	0.45
5	17	Control	Normal	0.283333
5	17	Treatment	Normal	0.4
5	17	Control	Sneezing	0.166667
5	17	Treatment	Sneezing	0.466667
5	17	Control	Silence	99.48
5	17	Treatment	Silence	93.32
5	18	Control	Aggressive	1.23333
5	18	Treatment	Aggressive	6.9
5	18	Control	Coughing	0.3
5	18	Treatment	Coughing	0.75
5	18	Control	Normal	0.516667
5	18	Treatment	Normal	1.4
5	18	Control	Sneezing	0.2
5	18	Treatment	Sneezing	0.65
5	18	Control	Silence	97.77
5	18	Treatment	Silence	90.37
5	19	Control	Aggressive	6.03333
5	19	Treatment	Aggressive	7.45
5	19	Control	Coughing	0.783333
5	19	Treatment	Coughing	1.13333
5	19	Control	Normal	1.41667
5	19	Treatment	Normal	0.666667
5	19	Control	Sneezing	0.3
5	19	Treatment	Sneezing	0.5
5	19	Control	Silence	91.55
5	19	Treatment	Silence	90.03
5	20	Control	Aggressive	1.71667
5	20	Treatment	Aggressive	1.33333
5	20	Control	Coughing	1.11667
5	20	Treatment	Coughing	0.433333
5	20	Control	Normal	0.35
5	20	Treatment	Normal	0.416667
5	20	Control	Sneezing	0.266667
5	20	Treatment	Sneezing	0.116667
5	20	Control	Silence	96.62
5	20	Treatment	Silence	97.83
5	21	Control	Aggressive	6.71667
5	21	Treatment	Aggressive	3.56667
5	21	Control	Coughing	0.766667
5	21	Treatment	Coughing	0.6
5	21	Control	Normal	1.9
5	21	Treatment	Normal	0.733333
5	21	Control	Sneezing	0.166667
5	21	Treatment	Sneezing	0.166667
5	21	Control	Silence	90.57
5	21	Treatment	Silence	95.15
5	22	Control	Aggressive	2.93333
5	22	Treatment	Aggressive	6.38333
5	22	Control	Coughing	0.283333
5	22	Treatment	Coughing	1.01667
5	22	Control	Normal	0.933333
5	22	Treatment	Normal	0.266667
5	22	Control	Sneezing	0.15
5	22	Treatment	Sneezing	0.483333
5	22	Control	Silence	95.78
5	22	Treatment	Silence	91.92
5	23	Control	Aggressive	2.6
5	23	Treatment	Aggressive	3.01667
5	23	Control	Coughing	0.316667
5	23	Treatment	Coughing	0.866667
5	23	Control	Normal	1.68333
5	23	Treatment	Normal	0.533333
5	23	Control	Sneezing	0.216667
5	23	Treatment	Sneezing	0.45
5	23	Control	Silence	95.23
5	23	Treatment	Silence	95.12
6	0	Control	Aggressive	2.23333
6	0	Treatment	Aggressive	3.3
6	0	Control	Coughing	0.433333
6	0	Treatment	Coughing	0.55
6	0	Control	Normal	0.816667
6	0	Treatment	Normal	0.383333
6	0	Control	Sneezing	0.25
6	0	Treatment	Sneezing	0.233333
6	0	Control	Silence	96.43
6	0	Treatment	Silence	95.58
6	1	Control	Aggressive	0.3
6	1	Treatment	Aggressive	1.91667
6	1	Control	Coughing	0.25
6	1	Treatment	Coughing	0.833333
6	1	Control	Normal	1.05
6	1	Treatment	Normal	0.55
6	1	Control	Sneezing	0.483333
6	1	Treatment	Sneezing	0.483333
6	1	Control	Silence	98.22
6	1	Treatment	Silence	96.38
6	2	Control	Aggressive	1.86667
6	2	Treatment	Aggressive	3.36667
6	2	Control	Coughing	0.4
6	2	Treatment	Coughing	0.766667
6	2	Control	Normal	0.716667
6	2	Treatment	Normal	0.616667
6	2	Control	Sneezing	0.166667
6	2	Treatment	Sneezing	0.4
6	2	Control	Silence	96.82
6	2	Treatment	Silence	94.97
6	3	Control	Aggressive	0
6	3	Treatment	Aggressive	1.16667
6	3	Control	Coughing	0.216667
6	3	Treatment	Coughing	0.316667
6	3	Control	Normal	0.2
6	3	Treatment	Normal	0.0666667
6	3	Control	Sneezing	0.65
6	3	Treatment	Sneezing	0.45
6	3	Control	Silence	98.93
6	3	Treatment	Silence	98
6	4	Control	Aggressive	1.83333
6	4	Treatment	Aggressive	0.783333
6	4	Control	Coughing	0.533333
6	4	Treatment	Coughing	0.283333
6	4	Control	Normal	2.58333
6	4	Treatment	Normal	0.35
6	4	Control	Sneezing	0.25
6	4	Treatment	Sneezing	0.366667
6	4	Control	Silence	94.82
6	4	Treatment	Silence	98.17
6	5	Control	Aggressive	0.85
6	5	Treatment	Aggressive	0.766667
6	5	Control	Coughing	0.166667
6	5	Treatment	Coughing	0.7
6	5	Control	Normal	0.516667
6	5	Treatment	Normal	0.533333
6	5	Control	Sneezing	0.25
6	5	Treatment	Sneezing	0.4
6	5	Control	Silence	98.03
6	5	Treatment	Silence	97.58
6	6	Control	Aggressive	0.35
6	6	Treatment	Aggressive	1.63333
6	6	Control	Coughing	0.25
6	6	Treatment	Coughing	0.9
6	6	Control	Normal	2.2
6	6	Treatment	Normal	2.55
6	6	Control	Sneezing	0.166667
6	6	Treatment	Sneezing	0.35
6	6	Control	Silence	97.03
6	6	Treatment	Silence	94.58
6	7	Control	Aggressive	0.683333
6	7	Treatment	Aggressive	2.76667
6	7	Control	Coughing	0.233333
6	7	Treatment	Coughing	0.65
6	7	Control	Normal	2.41667
6	7	Treatment	Normal	3.26667
6	7	Control	Sneezing	0.916667
6	7	Treatment	Sneezing	0.25
6	7	Control	Silence	96
6	7	Treatment	Silence	93.42
6	8	Control	Aggressive	0.266667
6	8	Treatment	Aggressive	0.933333
6	8	Control	Coughing	0.05
6	8	Treatment	Coughing	0.416667
6	8	Control	Normal	0.3
6	8	Treatment	Normal	1.06667
6	8	Control	Sneezing	0.466667
6	8	Treatment	Sneezing	0.433333
6	8	Control	Silence	98.88
6	8	Treatment	Silence	97.2
6	9	Control	Aggressive	1.7
6	9	Treatment	Aggressive	0.883333
6	9	Control	Coughing	0.333333
6	9	Treatment	Coughing	0.55
6	9	Control	Normal	0.216667
6	9	Treatment	Normal	2.3
6	9	Control	Sneezing	0.483333
6	9	Treatment	Sneezing	0.833333
6	9	Control	Silence	97.27
6	9	Treatment	Silence	95.42
6	10	Control	Aggressive	0.1
6	10	Treatment	Aggressive	3.01667
6	10	Control	Coughing	0.316667
6	10	Treatment	Coughing	0.916667
6	10	Control	Normal	0.233333
6	10	Treatment	Normal	2.35
6	10	Control	Sneezing	0.216667
6	10	Treatment	Sneezing	0.65
6	10	Control	Silence	99.05
6	10	Treatment	Silence	93
6	11	Control	Aggressive	1.88333
6	11	Treatment	Aggressive	3.8
6	11	Control	Coughing	0.683333
6	11	Treatment	Coughing	1.11667
6	11	Control	Normal	3.81667
6	11	Treatment	Normal	3
6	11	Control	Sneezing	1.03333
6	11	Treatment	Sneezing	0.833333
6	11	Control	Silence	92.47
6	11	Treatment	Silence	91.27
6	12	Control	Aggressive	0.35
6	12	Treatment	Aggressive	3.68333
6	12	Control	Coughing	0.15
6	12	Treatment	Coughing	0.25
6	12	Control	Normal	0.35
6	12	Treatment	Normal	1
6	12	Control	Sneezing	0.4
6	12	Treatment	Sneezing	0.116667
6	12	Control	Silence	98.77
6	12	Treatment	Silence	94.85
6	13	Control	Aggressive	0.816667
6	13	Treatment	Aggressive	2.23333
6	13	Control	Coughing	0.3
6	13	Treatment	Coughing	0.416667
6	13	Control	Normal	0.8
6	13	Treatment	Normal	0.55
6	13	Control	Sneezing	0.783333
6	13	Treatment	Sneezing	0.383333
6	13	Control	Silence	97.25
6	13	Treatment	Silence	96.4
6	14	Control	Aggressive	2.66667
6	14	Treatment	Aggressive	5.48333
6	14	Control	Coughing	0.666667
6	14	Treatment	Coughing	0.883333
6	14	Control	Normal	1.03333
6	14	Treatment	Normal	0.55
6	14	Control	Sneezing	0.366667
6	14	Treatment	Sneezing	0.45
6	14	Control	Silence	95.32
6	14	Treatment	Silence	92.62
6	15	Control	Aggressive	0.216667
6	15	Treatment	Aggressive	6.1
6	15	Control	Coughing	0.383333
6	15	Treatment	Coughing	0.6
6	15	Control	Normal	0.233333
6	15	Treatment	Normal	11.8667
6	15	Control	Sneezing	0.283333
6	15	Treatment	Sneezing	0.35
6	15	Control	Silence	98.95
6	15	Treatment	Silence	81.03
6	16	Control	Aggressive	4.71667
6	16	Treatment	Aggressive	7.38333
6	16	Control	Coughing	1.43333
6	16	Treatment	Coughing	0.933333
6	16	Control	Normal	2.06667
6	16	Treatment	Normal	6.3
6	16	Control	Sneezing	0.266667
6	16	Treatment	Sneezing	0.35
6	16	Control	Silence	91.43
6	16	Treatment	Silence	85.08
6	17	Control	Aggressive	2.46667
6	17	Treatment	Aggressive	8.4
6	17	Control	Coughing	1.2
6	17	Treatment	Coughing	3
6	17	Control	Normal	2.18333
6	17	Treatment	Normal	5.98333
6	17	Control	Sneezing	0.216667
6	17	Treatment	Sneezing	0.183333
6	17	Control	Silence	94.07
6	17	Treatment	Silence	82.42
6	18	Control	Aggressive	1.9
6	18	Treatment	Aggressive	2.85
6	18	Control	Coughing	0.25
6	18	Treatment	Coughing	0.266667
6	18	Control	Normal	1.35
6	18	Treatment	Normal	1.73333
6	18	Control	Sneezing	0.1
6	18	Treatment	Sneezing	0.216667
6	18	Control	Silence	96.5
6	18	Treatment	Silence	95.1
6	19	Control	Aggressive	3.15
6	19	Treatment	Aggressive	1.28333
6	19	Control	Coughing	0.4
6	19	Treatment	Coughing	0.683333
6	19	Control	Normal	0.466667
6	19	Treatment	Normal	1.65
6	19	Control	Sneezing	0.266667
6	19	Treatment	Sneezing	0.466667
6	19	Control	Silence	95.88
6	19	Treatment	Silence	96.15
6	20	Control	Aggressive	1.3
6	20	Treatment	Aggressive	8.58333
6	20	Control	Coughing	0.683333
6	20	Treatment	Coughing	1.28333
6	20	Control	Normal	2.68333
6	20	Treatment	Normal	7.51667
6	20	Control	Sneezing	0.216667
6	20	Treatment	Sneezing	0.4
6	20	Control	Silence	95.22
6	20	Treatment	Silence	82.38
6	21	Control	Aggressive	2.68333
6	21	Treatment	Aggressive	12.25
6	21	Control	Coughing	0.466667
6	21	Treatment	Coughing	2.03333
6	21	Control	Normal	0.55
6	21	Treatment	Normal	8.58333
6	21	Control	Sneezing	0.4
6	21	Treatment	Sneezing	0.316667
6	21	Control	Silence	96.1
6	21	Treatment	Silence	76.92
6	22	Control	Aggressive	7.03333
6	22	Treatment	Aggressive	7.15
6	22	Control	Coughing	0.65
6	22	Treatment	Coughing	1.23333
6	22	Control	Normal	3.41667
6	22	Treatment	Normal	15.9833
6	22	Control	Sneezing	0.333333
6	22	Treatment	Sneezing	0.233333
6	22	Control	Silence	88.63
6	22	Treatment	Silence	75.45
6	23	Control	Aggressive	2.21667
6	23	Treatment	Aggressive	5.11667
6	23	Control	Coughing	0.433333
6	23	Treatment	Coughing	0.95
6	23	Control	Normal	1.21667
6	23	Treatment	Normal	0.916667
6	23	Control	Sneezing	0.133333
6	23	Treatment	Sneezing	0.216667
6	23	Control	Silence	95.98
6	23	Treatment	Silence	92.62
7	0	Control	Aggressive	2.45
7	0	Treatment	Aggressive	3.48333
7	0	Control	Coughing	0.183333
7	0	Treatment	Coughing	1.1
7	0	Control	Normal	1.55
7	0	Treatment	Normal	2.78333
7	0	Control	Sneezing	0.1
7	0	Treatment	Sneezing	0.333333
7	0	Control	Silence	95.82
7	0	Treatment	Silence	92.35
7	1	Control	Aggressive	1.31667
7	1	Treatment	Aggressive	3.4
7	1	Control	Coughing	0.383333
7	1	Treatment	Coughing	0.8
7	1	Control	Normal	1.05
7	1	Treatment	Normal	5.61667
7	1	Control	Sneezing	0.166667
7	1	Treatment	Sneezing	0.283333
7	1	Control	Silence	97.33
7	1	Treatment	Silence	90.22
7	2	Control	Aggressive	0.0833333
7	2	Treatment	Aggressive	1.61667
7	2	Control	Coughing	0.0166667
7	2	Treatment	Coughing	0.3
7	2	Control	Normal	0.266667
7	2	Treatment	Normal	0.75
7	2	Control	Sneezing	0.5
7	2	Treatment	Sneezing	0.2
7	2	Control	Silence	99.1
7	2	Treatment	Silence	97.25
7	3	Control	Aggressive	0.383333
7	3	Treatment	Aggressive	1.8
7	3	Control	Coughing	0.0333333
7	3	Treatment	Coughing	0.416667
7	3	Control	Normal	0.516667
7	3	Treatment	Normal	0.583333
7	3	Control	Sneezing	0.15
7	3	Treatment	Sneezing	0.233333
7	3	Control	Silence	98.8
7	3	Treatment	Silence	96.85
7	4	Control	Aggressive	0.0833333
7	4	Treatment	Aggressive	2.65
7	4	Control	Coughing	0.166667
7	4	Treatment	Coughing	0.75
7	4	Control	Normal	0.433333
7	4	Treatment	Normal	1.06667
7	4	Control	Sneezing	0.25
7	4	Treatment	Sneezing	0.366667
7	4	Control	Silence	99.17
7	4	Treatment	Silence	95.28
7	5	Control	Aggressive	0.0666667
7	5	Treatment	Aggressive	1.91667
7	5	Control	Coughing	0.15
7	5	Treatment	Coughing	0.266667
7	5	Control	Normal	0.6
7	5	Treatment	Normal	0.566667
7	5	Control	Sneezing	0.533333
7	5	Treatment	Sneezing	0.516667
7	5	Control	Silence	98.57
7	5	Treatment	Silence	96.65
7	6	Control	Aggressive	1.41667
7	6	Treatment	Aggressive	2.28333
7	6	Control	Coughing	0.383333
7	6	Treatment	Coughing	0.183333
7	6	Control	Normal	1.25
7	6	Treatment	Normal	0.233333
7	6	Control	Sneezing	0.616667
7	6	Treatment	Sneezing	0.666667
7	6	Control	Silence	96.33
7	6	Treatment	Silence	96.62
7	7	Control	Aggressive	0.5
7	7	Treatment	Aggressive	2.63333
7	7	Control	Coughing	0.0666667
7	7	Treatment	Coughing	0.5
7	7	Control	Normal	1.1
7	7	Treatment	Normal	0.733333
7	7	Control	Sneezing	0.433333
7	7	Treatment	Sneezing	0.466667
7	7	Control	Silence	98.13
7	7	Treatment	Silence	95.75
7	8	Control	Aggressive	0.566667
7	8	Treatment	Aggressive	2.4
7	8	Control	Coughing	0.15
7	8	Treatment	Coughing	0.583333
7	8	Control	Normal	1.3
7	8	Treatment	Normal	0.633333
7	8	Control	Sneezing	0.616667
7	8	Treatment	Sneezing	0.483333
7	8	Control	Silence	97.47
7	8	Treatment	Silence	96.48
7	9	Control	Aggressive	0.283333
7	9	Treatment	Aggressive	3.55
7	9	Control	Coughing	0.166667
7	9	Treatment	Coughing	0.783333
7	9	Control	Normal	0.6
7	9	Treatment	Normal	2.08333
7	9	Control	Sneezing	0.5
7	9	Treatment	Sneezing	0.266667
7	9	Control	Silence	98.42
7	9	Treatment	Silence	93.35
7	10	Control	Aggressive	0.383333
7	10	Treatment	Aggressive	5.43333
7	10	Control	Coughing	0.366667
7	10	Treatment	Coughing	0.366667
7	10	Control	Normal	0.75
7	10	Treatment	Normal	3.4
7	10	Control	Sneezing	0.733333
7	10	Treatment	Sneezing	0.183333
7	10	Control	Silence	97.8
7	10	Treatment	Silence	90.57
7	11	Control	Aggressive	0.383333
7	11	Treatment	Aggressive	5.7
7	11	Control	Coughing	0.133333
7	11	Treatment	Coughing	0.633333
7	11	Control	Normal	0.95
7	11	Treatment	Normal	0.916667
7	11	Control	Sneezing	0.266667
7	11	Treatment	Sneezing	0.333333
7	11	Control	Silence	98.27
7	11	Treatment	Silence	92.32
7	12	Control	Aggressive	1.78333
7	12	Treatment	Aggressive	4.56667
7	12	Control	Coughing	0.483333
7	12	Treatment	Coughing	0.483333
7	12	Control	Normal	1.56667
7	12	Treatment	Normal	0.483333
7	12	Control	Sneezing	0.266667
7	12	Treatment	Sneezing	0.35
7	12	Control	Silence	95.88
7	12	Treatment	Silence	94.05
7	13	Control	Aggressive	1.2
7	13	Treatment	Aggressive	2.41667
7	13	Control	Coughing	0.1
7	13	Treatment	Coughing	0.35
7	13	Control	Normal	0.566667
7	13	Treatment	Normal	0.466667
7	13	Control	Sneezing	0.0333333
7	13	Treatment	Sneezing	0.216667
7	13	Control	Silence	98.05
7	13	Treatment	Silence	96.38
7	14	Control	Aggressive	1.25
7	14	Treatment	Aggressive	3.6
7	14	Control	Coughing	0.366667
7	14	Treatment	Coughing	0.883333
7	14	Control	Normal	1.96667
7	14	Treatment	Normal	1.1
7	14	Control	Sneezing	0.45
7	14	Treatment	Sneezing	0.616667
7	14	Control	Silence	96
7	14	Treatment	Silence	93.72
7	15	Control	Aggressive	1.43333
7	15	Treatment	Aggressive	4.38333
7	15	Control	Coughing	0.866667
7	15	Treatment	Coughing	0.25
7	15	Control	Normal	0.716667
7	15	Treatment	Normal	1.68333
7	15	Control	Sneezing	0.366667
7	15	Treatment	Sneezing	0.316667
7	15	Control	Silence	96.48
7	15	Treatment	Silence	93.5
7	16	Control	Aggressive	2.16667
7	16	Treatment	Aggressive	5.05
7	16	Control	Coughing	0.333333
7	16	Treatment	Coughing	0.716667
7	16	Control	Normal	1.65
7	16	Treatment	Normal	2.33333
7	16	Control	Sneezing	0.6
7	16	Treatment	Sneezing	0.433333
7	16	Control	Silence	95.2
7	16	Treatment	Silence	91.35
7	17	Control	Aggressive	1.53333
7	17	Treatment	Aggressive	6.75
7	17	Control	Coughing	1.15
7	17	Treatment	Coughing	1.3
7	17	Control	Normal	1.6
7	17	Treatment	Normal	3.48333
7	17	Control	Sneezing	0.383333
7	17	Treatment	Sneezing	0.366667
7	17	Control	Silence	95.52
7	17	Treatment	Silence	88.13
7	18	Control	Aggressive	0.183333
7	18	Treatment	Aggressive	9.25
7	18	Control	Coughing	0.216667
7	18	Treatment	Coughing	0.616667
7	18	Control	Normal	0.216667
7	18	Treatment	Normal	5.3
7	18	Control	Sneezing	0.616667
7	18	Treatment	Sneezing	0.3
7	18	Control	Silence	98.93
7	18	Treatment	Silence	84.53
7	19	Control	Aggressive	0.416667
7	19	Treatment	Aggressive	9.5
7	19	Control	Coughing	0.466667
7	19	Treatment	Coughing	0.8
7	19	Control	Normal	1.13333
7	19	Treatment	Normal	2.63333
7	19	Control	Sneezing	0.466667
7	19	Treatment	Sneezing	0.9
7	19	Control	Silence	97.68
7	19	Treatment	Silence	86.2
7	20	Control	Aggressive	5.61667
7	20	Treatment	Aggressive	15.1667
7	20	Control	Coughing	0.583333
7	20	Treatment	Coughing	1.4
7	20	Control	Normal	1.11667
7	20	Treatment	Normal	5.4
7	20	Control	Sneezing	0.166667
7	20	Treatment	Sneezing	0.516667
7	20	Control	Silence	92.55
7	20	Treatment	Silence	77.58
7	21	Control	Aggressive	1.5
7	21	Treatment	Aggressive	6.08333
7	21	Control	Coughing	0.633333
7	21	Treatment	Coughing	0.75
7	21	Control	Normal	0.983333
7	21	Treatment	Normal	4.31667
7	21	Control	Sneezing	0.383333
7	21	Treatment	Sneezing	0.6
7	21	Control	Silence	96.53
7	21	Treatment	Silence	88.33
7	22	Control	Aggressive	1.75
7	22	Treatment	Aggressive	10.9333
7	22	Control	Coughing	0.616667
7	22	Treatment	Coughing	1.53333
7	22	Control	Normal	1.41667
7	22	Treatment	Normal	11.4333
7	22	Control	Sneezing	0.95
7	22	Treatment	Sneezing	0.283333
7	22	Control	Silence	95.5
7	22	Treatment	Silence	75.9
7	23	Control	Aggressive	2.33333
7	23	Treatment	Aggressive	9.16667
7	23	Control	Coughing	0.416667
7	23	Treatment	Coughing	1.98333
7	23	Control	Normal	2.96667
7	23	Treatment	Normal	5.68333
7	23	Control	Sneezing	0.316667
7	23	Treatment	Sneezing	0.6
7	23	Control	Silence	94.05
7	23	Treatment	Silence	82.92
8	0	Control	Aggressive	0.65
8	0	Treatment	Aggressive	5.3
8	0	Control	Coughing	0.283333
8	0	Treatment	Coughing	1.25
8	0	Control	Normal	1.9
8	0	Treatment	Normal	3.55
8	0	Control	Sneezing	0.516667
8	0	Treatment	Sneezing	0.266667
8	0	Control	Silence	96.67
8	0	Treatment	Silence	89.73
8	1	Control	Aggressive	2.5
8	1	Treatment	Aggressive	3.31667
8	1	Control	Coughing	0.366667
8	1	Treatment	Coughing	1.73333
8	1	Control	Normal	2.85
8	1	Treatment	Normal	2.91667
8	1	Control	Sneezing	1.31667
8	1	Treatment	Sneezing	0.183333
8	1	Control	Silence	93.02
8	1	Treatment	Silence	91.88
8	2	Control	Aggressive	0.5
8	2	Treatment	Aggressive	1.98333
8	2	Control	Coughing	0.25
8	2	Treatment	Coughing	0.9
8	2	Control	Normal	2.08333
8	2	Treatment	Normal	2.65
8	2	Control	Sneezing	0.7
8	2	Treatment	Sneezing	0.0833333
8	2	Control	Silence	96.73
8	2	Treatment	Silence	94.67
8	3	Control	Aggressive	0.85
8	3	Treatment	Aggressive	2.25
8	3	Control	Coughing	0.333333
8	3	Treatment	Coughing	0.65
8	3	Control	Normal	2.95
8	3	Treatment	Normal	2.43333
8	3	Control	Sneezing	1.06667
8	3	Treatment	Sneezing	0.0166667
8	3	Control	Silence	94.93
8	3	Treatment	Silence	94.75
8	4	Control	Aggressive	0.15
8	4	Treatment	Aggressive	4.1
8	4	Control	Coughing	0.133333
8	4	Treatment	Coughing	0.883333
8	4	Control	Normal	0.333333
8	4	Treatment	Normal	1.83333
8	4	Control	Sneezing	0.45
8	4	Treatment	Sneezing	0.0833333
8	4	Control	Silence	99
8	4	Treatment	Silence	93.28
8	5	Control	Aggressive	0.4
8	5	Treatment	Aggressive	4.63333
8	5	Control	Coughing	0.2
8	5	Treatment	Coughing	1.56667
8	5	Control	Normal	1.4
8	5	Treatment	Normal	4.88333
8	5	Control	Sneezing	0.416667
8	5	Treatment	Sneezing	0.35
8	5	Control	Silence	97.77
8	5	Treatment	Silence	88.73
8	6	Control	Aggressive	1.01667
8	6	Treatment	Aggressive	1.85
8	6	Control	Coughing	0.266667
8	6	Treatment	Coughing	0.433333
8	6	Control	Normal	1.06667
8	6	Treatment	Normal	0.416667
8	6	Control	Sneezing	0.466667
8	6	Treatment	Sneezing	0.166667
8	6	Control	Silence	97.45
8	6	Treatment	Silence	97.18
8	7	Control	Aggressive	0.1
8	7	Treatment	Aggressive	2.36667
8	7	Control	Coughing	0.133333
8	7	Treatment	Coughing	0.566667
8	7	Control	Normal	0.283333
8	7	Treatment	Normal	0.933333
8	7	Control	Sneezing	0.416667
8	7	Treatment	Sneezing	0.35
8	7	Control	Silence	99.07
8	7	Treatment	Silence	95.9
8	8	Control	Aggressive	2.01667
8	8	Treatment	Aggressive	1.03333
8	8	Control	Coughing	0.733333
8	8	Treatment	Coughing	0.433333
8	8	Control	Normal	1.3
8	8	Treatment	Normal	0.8
8	8	Control	Sneezing	0.25
8	8	Treatment	Sneezing	0.583333
8	8	Control	Silence	95.75
8	8	Treatment	Silence	97.17
8	9	Control	Aggressive	1.06667
8	9	Treatment	Aggressive	3.06667
8	9	Control	Coughing	0.216667
8	9	Treatment	Coughing	1.3
8	9	Control	Normal	0.45
8	9	Treatment	Normal	1.4
8	9	Control	Sneezing	0.333333
8	9	Treatment	Sneezing	0.633333
8	9	Control	Silence	97.87
8	9	Treatment	Silence	93.6
8	10	Control	Aggressive	5.85
8	10	Treatment	Aggressive	15.45
8	10	Control	Coughing	2.4
8	10	Treatment	Coughing	3.86667
8	10	Control	Normal	6.48333
8	10	Treatment	Normal	3.13333
8	10	Control	Sneezing	0.316667
8	10	Treatment	Sneezing	0.95
8	10	Control	Silence	85.02
8	10	Treatment	Silence	76.58
8	11	Control	Aggressive	0.95
8	11	Treatment	Aggressive	4.65
8	11	Control	Coughing	0.383333
8	11	Treatment	Coughing	0.15
8	11	Control	Normal	2.65
8	11	Treatment	Normal	2.41667
8	11	Control	Sneezing	0.25
8	11	Treatment	Sneezing	0.316667
8	11	Control	Silence	95.7
8	11	Treatment	Silence	92.47
8	12	Control	Aggressive	1.21667
8	12	Treatment	Aggressive	4.25
8	12	Control	Coughing	0.283333
8	12	Treatment	Coughing	0.516667
8	12	Control	Normal	1.7
8	12	Treatment	Normal	2.5
8	12	Control	Sneezing	0.15
8	12	Treatment	Sneezing	0.3
8	12	Control	Silence	96.72
8	12	Treatment	Silence	92.42
8	13	Control	Aggressive	0.05
8	13	Treatment	Aggressive	1.96667
8	13	Control	Coughing	0.05
8	13	Treatment	Coughing	0.666667
8	13	Control	Normal	0.333333
8	13	Treatment	Normal	0.95
8	13	Control	Sneezing	0.383333
8	13	Treatment	Sneezing	0.55
8	13	Control	Silence	99.22
8	13	Treatment	Silence	95.87
8	14	Control	Aggressive	1.23333
8	14	Treatment	Aggressive	5.31667
8	14	Control	Coughing	0.5
8	14	Treatment	Coughing	0.766667
8	14	Control	Normal	1.76667
8	14	Treatment	Normal	0.816667
8	14	Control	Sneezing	0.516667
8	14	Treatment	Sneezing	0.283333
8	14	Control	Silence	96
8	14	Treatment	Silence	92.92
8	15	Control	Aggressive	0.883333
8	15	Treatment	Aggressive	4.1
8	15	Control	Coughing	0.25
8	15	Treatment	Coughing	1.26667
8	15	Control	Normal	1.45
8	15	Treatment	Normal	0.9
8	15	Control	Sneezing	0.133333
8	15	Treatment	Sneezing	0.333333
8	15	Control	Silence	97.32
8	15	Treatment	Silence	93.32
8	16	Control	Aggressive	6.5
8	16	Treatment	Aggressive	4.55
8	16	Control	Coughing	0.666667
8	16	Treatment	Coughing	0.533333
8	16	Control	Normal	2.06667
8	16	Treatment	Normal	0.283333
8	16	Control	Sneezing	0.45
8	16	Treatment	Sneezing	0.166667
8	16	Control	Silence	90.23
8	16	Treatment	Silence	94.52
8	17	Control	Aggressive	1.41667
8	17	Treatment	Aggressive	3.26667
8	17	Control	Coughing	0.5
8	17	Treatment	Coughing	0.15
8	17	Control	Normal	1.2
8	17	Treatment	Normal	0.5
8	17	Control	Sneezing	0.566667
8	17	Treatment	Sneezing	0.7
8	17	Control	Silence	96.35
8	17	Treatment	Silence	95.43
8	18	Control	Aggressive	0.883333
8	18	Treatment	Aggressive	3.53333
8	18	Control	Coughing	0.15
8	18	Treatment	Coughing	0.95
8	18	Control	Normal	0.966667
8	18	Treatment	Normal	0.733333
8	18	Control	Sneezing	0.433333
8	18	Treatment	Sneezing	0.166667
8	18	Control	Silence	97.53
8	18	Treatment	Silence	94.67
8	19	Control	Aggressive	3.51667
8	19	Treatment	Aggressive	2.6
8	19	Control	Coughing	0.783333
8	19	Treatment	Coughing	0.6
8	19	Control	Normal	2.28333
8	19	Treatment	Normal	0.216667
8	19	Control	Sneezing	0.316667
8	19	Treatment	Sneezing	0.533333
8	19	Control	Silence	93.08
8	19	Treatment	Silence	96.05
8	20	Control	Aggressive	3.13333
8	20	Treatment	Aggressive	4.51667
8	20	Control	Coughing	0.483333
8	20	Treatment	Coughing	1.61667
8	20	Control	Normal	1.46667
8	20	Treatment	Normal	0.933333
8	20	Control	Sneezing	0.283333
8	20	Treatment	Sneezing	0.4
8	20	Control	Silence	94.57
8	20	Treatment	Silence	92.55
8	21	Control	Aggressive	2.58333
8	21	Treatment	Aggressive	3.71667
8	21	Control	Coughing	0.5
8	21	Treatment	Coughing	0.316667
8	21	Control	Normal	1.68333
8	21	Treatment	Normal	0.233333
8	21	Control	Sneezing	0.266667
8	21	Treatment	Sneezing	0.416667
8	21	Control	Silence	95.1
8	21	Treatment	Silence	95.27
8	22	Control	Aggressive	2.61667
8	22	Treatment	Aggressive	4.46667
8	22	Control	Coughing	0.383333
8	22	Treatment	Coughing	0.8
8	22	Control	Normal	1.93333
8	22	Treatment	Normal	0.566667
8	22	Control	Sneezing	0.366667
8	22	Treatment	Sneezing	0.55
8	22	Control	Silence	94.82
8	22	Treatment	Silence	93.52
8	23	Control	Aggressive	2.76667
8	23	Treatment	Aggressive	1.33333
8	23	Control	Coughing	0.533333
8	23	Treatment	Coughing	0.333333
8	23	Control	Normal	1.05
8	23	Treatment	Normal	0.266667
8	23	Control	Sneezing	0.45
8	23	Treatment	Sneezing	0.616667
8	23	Control	Silence	95.1
8	23	Treatment	Silence	97.47
9	0	Control	Aggressive	0.0333333
9	0	Treatment	Aggressive	2.28333
9	0	Control	Coughing	0.0666667
9	0	Treatment	Coughing	0.483333
9	0	Control	Normal	0.5
9	0	Treatment	Normal	0.366667
9	0	Control	Sneezing	0.4
9	0	Treatment	Sneezing	0.5
9	0	Control	Silence	98.98
9	0	Treatment	Silence	96.27
9	1	Control	Aggressive	3.4
9	1	Treatment	Aggressive	3
9	1	Control	Coughing	0.366667
9	1	Treatment	Coughing	0.516667
9	1	Control	Normal	3.93333
9	1	Treatment	Normal	0.25
9	1	Control	Sneezing	0.35
9	1	Treatment	Sneezing	0.45
9	1	Control	Silence	92.17
9	1	Treatment	Silence	95.83
9	2	Control	Aggressive	0.55
9	2	Treatment	Aggressive	1.88333
9	2	Control	Coughing	0.316667
9	2	Treatment	Coughing	0.283333
9	2	Control	Normal	0.966667
9	2	Treatment	Normal	0.25
9	2	Control	Sneezing	0.516667
9	2	Treatment	Sneezing	0.183333
9	2	Control	Silence	97.95
9	2	Treatment	Silence	97.58
9	3	Control	Aggressive	2.23333
9	3	Treatment	Aggressive	3.11667
9	3	Control	Coughing	0.233333
9	3	Treatment	Coughing	0.25
9	3	Control	Normal	1.31667
9	3	Treatment	Normal	0.666667
9	3	Control	Sneezing	0.283333
9	3	Treatment	Sneezing	0.183333
9	3	Control	Silence	96.32
9	3	Treatment	Silence	96.32
9	4	Control	Aggressive	0.0166667
9	4	Treatment	Aggressive	3.65
9	4	Control	Coughing	0.0833333
9	4	Treatment	Coughing	0.5
9	4	Control	Normal	0.2
9	4	Treatment	Normal	0.183333
9	4	Control	Sneezing	0.316667
9	4	Treatment	Sneezing	0.2
9	4	Control	Silence	99.85
9	4	Treatment	Silence	95.75
9	5	Control	Aggressive	0.9
9	5	Treatment	Aggressive	2.28333
9	5	Control	Coughing	0.25
9	5	Treatment	Coughing	0.5
9	5	Control	Normal	0.516667
9	5	Treatment	Normal	0.7
9	5	Control	Sneezing	0.3
9	5	Treatment	Sneezing	0.25
9	5	Control	Silence	97.8
9	5	Treatment	Silence	96.33
9	6	Control	Aggressive	0
9	6	Treatment	Aggressive	2.48333
9	6	Control	Coughing	0.35
9	6	Treatment	Coughing	0.533333
9	6	Control	Normal	0.2
9	6	Treatment	Normal	0.35
9	6	Control	Sneezing	0.45
9	6	Treatment	Sneezing	0.416667
9	6	Control	Silence	98.93
9	6	Treatment	Silence	96.22
9	7	Control	Aggressive	0.0333333
9	7	Treatment	Aggressive	1.91667
9	7	Control	Coughing	0.2
9	7	Treatment	Coughing	0.15
9	7	Control	Normal	0.15
9	7	Treatment	Normal	0.616667
9	7	Control	Sneezing	0.25
9	7	Treatment	Sneezing	0.216667
9	7	Control	Silence	99.35
[truncated: 4,721 more rows]

## Sheet: Coughing&Environment
Day	C_Coughing	T_Coughing	C_Sneezing	T_Sneezing	C_Aggressive	T_Aggressive	C_Normal	T_Normal	C_NH3	T_NH3	C_Temp	T_Temp	C_CO2	T_CO2	C_Dust	T_Dust	C_RH	T_RH	C_RR	T_RR
D1	22.7692	54.3462	27.1538	39.2692	85.5385	237.077	165.115	83.0769	0.252083	20.01	24.3904	28.5508	796.092	1381.7	37	41	71	73	44	54.25
D2	20	41.7692	37.4615	86.4231	106.577	205.808	69.7692	73.8077	0.664583	15.04	24.4592	28.0083	836.373	1366.64	15	30	62	73	47	50.75
D3	26.6538	49.4615	51.0385	65.8077	129.846	209.269	71.8846	96.7308	0.664167	19.95	24.43	27.7454	842.998	1378.89	18	35	68	74	39.75	52.875
D4	22.5	59.4231	24.0769	57.9231	71.5385	254.038	41.0769	101.846	0.845833	19.98	24.4058	27.6938	860.22	1430.82	37	45	74	75	41	53.625
D5	20.0769	36	15.3462	29.5	92.6154	240.577	40.8846	42.3846	0.859583	17.01	24.4596	28.6142	874.471	1496.02	21	24	75	74	43.5	57.75
D6	25.1154	47.3846	21	21.6154	95.9615	218.885	72.5	183.846	0.609167	21.99	24.4292	28.5637	854.258	1416.31	24	32	78	75	48.75	45.25
D7	19.4615	40.9615	22.7692	22.6923	67.1154	285.538	60.6154	146.962	0.355833	20.03	24.3183	28.8475	856.674	1441.09	45	58	79	76	45.75	56.25
D8	24.8846	51.3462	24.9615	20.7692	98.8846	216.038	96.1154	83.6923	0.67625	10.11	24.4633	29.2388	885.107	1487.65	17	26	81	76	45.5	55.75
D9	27.5769	36	31.0385	20.9231	90.2308	169.5	87.1154	28.8077	0.430833	16.89	24.4092	29.4675	861.77	1505.16	43	56	81	75	49	58.25
D10	29.2308	37.8077	17.8462	30.7308	93.9615	181.654	80.6538	43.6538	0.367083	15.2	24.4617	29.6179	845.245	1488.01	17	19	80	77	43.5	55.25
D11	23.8269	45.45	27.2692	39.5654	93.2269	221.838	78.5731	88.4808	0.567917	14.8	24.5133	30.0483	876.353	1575.61	26	39	80	78	46.875	54
D12	33.5385	39.5769	23	21.8846	124.231	168.692	120.692	88.5769	0.666667	13.5	24.4871	30.0258	877.271	1570.8	32	34	78	78	34.25	52.5
D13	25.9615	44.3462	19.4615	19.6154	119.808	154.115	103.885	340.423	0.662083	24.5	24.39	29.7667	922.252	1560.28	77	74	78	78	43.825	54.525
D14	31.6538	51.7308	21.4615	20.7308	119.923	183.346	102.769	290.269	1.03833	25.25	24.4746	30.2083	907.81	1586.12	26	40	75	76	43.49	55.255
D15	38.2769	62.3769	32.7231	34.6231	160.723	228.146	121.277	160.423	1.045	23.75	24.465	30.1625	914.46	1519.39	43	55	78	76	42.388	55.156
D16	28.8554	62.3977	21.3038	29.4892	94.36	163.698	84.5008	241.304	0.745833	25.1	24.5821	30.2779	888.155	1523.35	46	54	77	77	42.1656	54.5372
D17	22.9615	62.8462	15.9231	23.0769	92.6538	154.346	94.8846	314.846	1.19083	21.9	24.7371	30.7129	858.786	1537.46	54	63	77	79	41.2237	54.3946
D18	30.4038	77.4135	23.7019	27.2308	79.4615	185.125	68.125	226.221	1.73792	18.11	24.7737	30.7942	884.278	1616.99	18	48	76	79	32	56.75
D19	25.3875	83.6995	34.9716	27.4	111.512	195.729	87.1005	187.919	1.90375	19.14	24.5313	30.445	888.587	1636.41	74	89	79	81	30.25	51.75
D20	35.3077	83.1154	32	26.6154	103.769	201.577	102.115	162.077	1.74917	19.75	24.5508	30.7654	894.504	1677.99	16	19	77	79	37.6055	55.2186
D21	56.7939	70.104	25.4219	24.3286	78.8252	155.705	79.8454	134.627	1.61833	25.2	24.7079	30.6054	889.479	1592.36	41	47	77	80	36.649	54.7292
D22	48.9231	88.2308	31.6538	19.0769	109.192	227.038	118.192	199.538	1.65667	15.3	24.8225	31.0137	918.857	1653.6	17	24	77	82	35.5456	55.6
D23	40.3462	85.5192	40.6538	13.4519	104.692	193.346	135.971	254.538	1.67208	19.5	24.8108	31.2058	946.652	1763.91	14	20	79	84	43.75	55.5283
D24	40.1923	79.1154	16.4231	12.9231	146.308	193.5	124.5	167.5	2.02292	24.7	24.775	31.1908	962.779	1875.77	11	16	81	87	43.05	55.6
D25	37.4952	91.0361	37.4159	12.125	235.01	252.156	92.7043	180.44	2.32875	19.9	25.3163	32.2021	1006.41	1940.81	35	40	79	86	41.5	55.3438
D26	31.8462	77.9231	35.8462	8.53846	79.6538	157.769	56.0385	129.846	2.63	20.4	25.4575	32.3221	1003.43	1869.95	47	56	79	88	42.388	55.6881
D27	43	98.2692	38.4231	13.2308	85.8077	141.577	92.1154	193.115	3.41	24.98	24.9133	31.2821	993.755	1857.33	40	58	79	86	46.5	54.8822
D28	42.4615	104.885	52.6923	15.0385	87.1923	165.423	195.385	142	3.93542	23.03	25.3354	31.8433	1058.68	1985.47	5	17	80	90	43.49	56.65

## Sheet: Model Validation
Hour	Model_Aggressive	Manual_Aggressive	Model_Coughing	Manual_Coughing	Model_Normal	Manual_Normal	Model_Sneezing	Manual_Sneezing
0	36	42	14	16	36	45	31	34
1	11	15	3	5	52	51	28	34
2	75	84	51	55	59	60	33	34
3	16	18	18	19	40	44	27	36
4	117	134	12	12	72	78	22	25
5	13	15	9	11	23	26	26	29
6	10	11	5	5	15	17	5	11
7	7	9	5	6	9	13	32	35
8	91	38	32	35	45	46	89	94
9	23	15	7	9	21	24	27	27
10	17	19	12	14	11	14	28	29
11	89	36	17	19	30	33	17	19
12	4	4	1	0	7	10	23	27
13	136	145	39	44	60	67	24	27
14	249	260	70	71	79	84	15	19
15	54	55	26	27	101	107	7	12
16	113	117	45	48	36	42	15	16
17	192	198	74	78	113	115	79	90
18	18	25	14	16	35	40	33	37
19	44	49	8	11	31	36	19	28
20	135	140	41	45	49	47	16	19
21	107	114	45	45	46	44	11	14
22	251	259	22	25	71	75	14	16
23	52	55	15	17	27	29	5	9
